# Supplementary material for: Genome-Wide Analysis of the Peroxidase Gene Family and Verification of Lignin Synthesis-Related Genes in Watermelon
Source: Int J Mol Sci. 2022 Jan 7;23(2):642. doi: 10.3390/ijms23020642 (PMC8775647; doi:10.3390/ijms23020642)
Supplement: Supplementary file 1 [file ijms-23-00642-s001.zip]

Archive with 8 entries (8 files):
- Tab.S2.xlsx
- Tab.S3.xlsx
- Tab.S4.xlsx
- Tab.S5.xlsx
- Tab.S6.xlsx
- Tab.S7.xlsx
- Tab.S8.xlsx
- Tab.S1.xlsx
