# Supplementary material for: Genome-Wide Analysis of the Peroxidase Gene Family and Verification of Lignin Synthesis-Related Genes in Watermelon
Source: Int J Mol Sci. 2022 Jan 7;23(2):642. doi: 10.3390/ijms23020642 (PMC8775647; doi:10.3390/ijms23020642)
Supplement: Supplementary file 1 [file ijms-23-00642-s001.zip › Tab.S2.xlsx]

## Sheet: Sheet1
Tab. S2. The Ka and Ks values of genes pairs
A		B
Number	Gene	Number	Gene	Ka	Ks	Ka_Ks
ClPRX03	Cla97C01G013060.1	ClPRX49	Cla97C06G126320.1	0.264698	NaN	NaN
ClPRX03	Cla97C01G013060.1	ClPRX68	Cla97C09G180150.1	0.356147	2.19019	0.16261
ClPRX04	Cla97C01G015760.1	ClPRX67	Cla97C09G178920.1	0.338269	NaN	NaN
ClPRX06	Cla97C01G019360.1	ClPRX51	Cla97C07G135790.1	0.152871	1.42823	0.107035
ClPRX08	Cla97C01G020000.1	ClPRX55	Cla97C08G157670.1	0.263127	5.18568	0.0507412
ClPRX09	Cla97C02G028190.1	ClPRX12	Cla97C02G035070.1	0.217258	1.96786	0.110403
ClPRX21	Cla97C02G046770.1	ClPRX32	Cla97C03G053010.1	0.119911	1.48266	0.0808754
ClPRX31	Cla97C03G051030.1	ClPRX75	Cla97C11G212730.1	0.386015	2.18068	0.177016
ClPRX37	Cla97C04G075580.1	ClPRX71	Cla97C10G203590.1	0.228518	1.1907	0.19192
ClPRX49	Cla97C06G126320.1	ClPRX63	Cla97C09G180150.1	0.379116	2.65681	0.142696
ClPRX49	Cla97C06G126320.1	ClPRX70	Cla97C10G197400.1	0.353108	1.86559	0.189274
ClPRX68	Cla97C09G180150.1	ClPRX70	Cla97C10G197400.1	0.188954	1.19535	0.158075
Note：Groups A and B represent collinear gene pairs of intraspecies PRXs in watermelon；NaN means High Sequence Divergence Value (pS>=0.75)[48]
