# Supplementary material for: Genome-Wide Analysis of the Peroxidase Gene Family and Verification of Lignin Synthesis-Related Genes in Watermelon
Source: Int J Mol Sci. 2022 Jan 7;23(2):642. doi: 10.3390/ijms23020642 (PMC8775647; doi:10.3390/ijms23020642)
Supplement: Supplementary file 1 [file ijms-23-00642-s001.zip › Tab.S3.xlsx]

## Sheet: Sheet1
Tab. S3. The Ka and Ks values of identified genes pairs and candidate genes with divergance values
A		B		Ka	Ks	Ka_Ks
Number	Gene	Number	Gene
ClPRX09	Cla97C02G028190.1	ClPRX10	Cla97C02G028200.1	0.373845	NaN	NaN
ClPRX15	Cla97C02G045070.1	ClPRX16	Cla97C02G045080.1	0.181715	1.11951	0.162316
ClPRX16	Cla97C02G045080.1	ClPRX17	Cla97C02G045090.1	0.0899304	0.663906	0.135457
ClPRX17	Cla97C02G045090.1	ClPRX18	Cla97C02G045100.1	0.0849648	0.681227	0.124723
ClPRX18	Cla97C02G045100.1	ClPRX19	Cla97C02G045120.1	0.42488	3.59119	0.118312
ClPRX19	Cla97C02G045120.1	ClPRX20	Cla97C02G045130.1	0.0431265	0.167428	0.257583
ClPRX22	Cla97C02G049870.1	ClPRX23	Cla97C02G049880.1	0.512055	3.41834	0.149796
ClPRX23	Cla97C02G049880.1	ClPRX24	Cla97C02G049890.1	0.288407	1.86858	0.154346
ClPRX24	Cla97C02G049890.1	ClPRX25	Cla97C02G049900.1	0.238805	1.64178	0.145455
ClPRX25	Cla97C02G049900.1	ClPRX26	Cla97C02G049910.1	0.161078	0.949437	0.169657
ClPRX26	Cla97C02G049910.1	ClPRX27	Cla97C02G049920.1	0.310569	1.68953	0.183819
ClPRX27	Cla97C02G049920.1	ClPRX28	Cla97C02G049930.1	0.183645	0.997671	0.184074
ClPRX28	Cla97C02G049930.1	ClPRX29	Cla97C02G049940.1	0.329656	1.62752	0.202552
ClPRX29	Cla97C02G049940.1	ClPRX30	Cla97C02G049950.1	0.219498	1.30953	0.167616
ClPRX45	Cla97C06G115010.1	ClPRX46	Cla97C06G115020.1	0.0585595	0.176372	0.332023
ClPRX47	Cla97C06G120340.1	ClPRX48	Cla97C06G120350.1	0.211742	0.978464	0.216402
ClPRX56	Cla97C09G167060.1	ClPRX57	Cla97C09G167070.1	0.14396	0.799966	0.179958
ClPRX57	Cla97C09G167070.1	ClPRX58	Cla97C09G167080.1	0.167261	0.816637	0.204817
ClPRX58	Cla97C09G167080.1	ClPRX59	Cla97C09G167090.1	0.203482	0.898912	0.226365
ClPRX59	Cla97C09G167090.1	ClPRX60	Cla97C09G167100.1	0.509704	NaN	NaN
ClPRX60	Cla97C09G167100.1	ClPRX61	Cla97C09G167110.1	0.15775	0.762972	0.206757
ClPRX61	Cla97C09G167110.1	ClPRX62	Cla97C09G167120.1	0.295785	1.23061	0.240356
ClPRX65	Cla97C09G167120.1	ClPRX66	Cla97C09G177300.1	0.599493	NaN	NaN
ClPRX76	Cla97C11G214520.1	ClPRX77	Cla97C11G214530.1	0.24667	3.82835	0.0644326
ClPRX77	Cla97C11G214530.1	ClPRX78	Cla97C11G214540.1	0.21112	2.66799	0.0791306
Note：Groups A and B represent collinear gene pairs of intraspecies peroxidase gene in watermelon；NaN means High Sequence Divergence Value (pS>=0.75)[48]
