# Supplementary material for: Genome-Wide Analysis of the Peroxidase Gene Family and Verification of Lignin Synthesis-Related Genes in Watermelon
Source: Int J Mol Sci. 2022 Jan 7;23(2):642. doi: 10.3390/ijms23020642 (PMC8775647; doi:10.3390/ijms23020642)
Supplement: Supplementary file 1 [file ijms-23-00642-s001.zip › Tab.S4.xlsx]

## Sheet: Sheet1
Tab. S4. The Ka and Ks values of comparative collinear genes pairs of Arabidopsis and watermelon
Arabidopsis Gene	Watermelon Gene	Gene symbol	Ka	Ks	Ka_Ks
AT1G05240.1	Cla97C02G028190.1	ClPRX09	0.519287	NaN	NaN
AT1G05240.1	Cla97C02G035070.1	ClPRX12	0.482771	3.90067	0.123766
AT1G07890.1	Cla97C02G046770.1	ClPRX21	0.157911	2.14035	0.0737781
AT1G24110.1	Cla97C09G180150.1	ClPRX68	0.402916	3.30357	0.121964
AT1G24110.1	Cla97C10G197400.1	ClPRX70	0.430587	3.39393	0.12687
AT1G30870.1	Cla97C03G055260.1	ClPRX33	0.391416	3.00164	0.130401
AT1G49570.1	Cla97C09G178920.1	ClPRX67	0.342399	2.52172	0.13578
AT1G68850.1	Cla97C05G105280.1	ClPRX41	0.283019	1.85696	0.15241
AT1G77490.1	Cla97C08G148570.1	ClPRX53	0.18665	4.49962	0.0414814
AT2G18140.1	Cla97C01G019360.1	ClPRX06	0.254933	3.44855	0.0739247
AT2G18140.1	Cla97C07G135790.1	ClPRX51	0.280388	2.74169	0.102268
AT2G24800.1	Cla97C05G097050.1	ClPRX39	0.286467	NaN	NaN
AT2G34060.1	Cla97C03G059200.1	ClPRX35	0.280282	2.42851	0.115413
AT2G37130.1	Cla97C04G075580.1	ClPRX37	0.237964	NaN	NaN
AT2G37130.1	Cla97C10G203590.1	ClPRX71	0.19806	NaN	NaN
AT2G43480.1	Cla97C06G110270.1	ClPRX43	0.321955	2.49516	0.129032
AT3G09640.1	Cla97C02G046770.1	ClPRX21	0.177941	2.36288	0.0753068
AT3G21770.1	Cla97C02G028190.1	ClPRX09	0.297785	2.79387	0.106585
AT3G21770.1	Cla97C02G035070.1	ClPRX12	0.267358	NaN	NaN
AT3G28200.1	Cla97C09G180150.1	ClPRX68	0.284387	2.10456	0.135129
AT3G28200.1	Cla97C10G197400.1	ClPRX70	0.276714	2.00296	0.138153
AT3G49960.1	Cla97C01G016570.1	ClPRX05	0.21842	2.96969	0.0735498
AT3G50990.1	Cla97C01G019360.1	ClPRX06	0.278331	NaN	NaN
AT3G50990.1	Cla97C07G135790.1	ClPRX51	0.258519	NaN	NaN
AT4G08390.1	Cla97C08G148570.1	ClPRX53	0.214547	1.72801	0.124158
AT4G09010.3	Cla97C11G220240.1	ClPRX79	0.242879	1.77897	0.136528
AT4G16270.1	Cla97C06G113900.1	ClPRX44	0.30006	2.84666	0.105408
AT4G21960.1	Cla97C03G055890.1	ClPRX34	0.161503	NaN	NaN
AT4G31760.1	Cla97C05G097050.1	ClPRX39	0.288391	2.87643	0.10026
AT4G32320.1	Cla97C08G156740.1	ClPRX54	0.350795	1.43073	0.245187
AT4G35000.1	Cla97C01G019890.1	ClPRX07	0.256265	1.84827	0.138651
AT4G35000.1	Cla97C02G030990.1	ClPRX11	0.112804	2.33226	0.048367
AT4G35970.1	Cla97C01G019890.1	ClPRX07	0.291258	3.2666	0.0891624
AT4G36430.1	Cla97C01G019360.1	ClPRX06	0.200297	2.08064	0.0962669
AT4G36430.1	Cla97C07G135790.1	ClPRX51	0.23043	2.61371	0.0881621
AT4G37520.1	Cla97C01G016570.1	ClPRX05	0.242879	2.17149	0.111849
AT5G05340.1	Cla97C11G212730.1	ClPRX75	0.212964	NaN	NaN
AT5G19880.1	Cla97C02G049870.1	ClPRX22	0.48398	NaN	NaN
AT5G22410.1	Cla97C01G011510.1	ClPRX02	0.46534	NaN	NaN
AT5G40150.1	Cla97C01G013060.1	ClPRX03	0.373181	2.28986	0.162971
AT5G40150.1	Cla97C09G180150.1	ClPRX68	0.305995	1.49746	0.204342
AT5G40150.1	Cla97C10G197400.1	ClPRX70	0.284405	2.28019	0.124729
AT5G51890.1	Cla97C05G089640.1	ClPRX38	0.202653	NaN	NaN
AT5G64100.1	Cla97C09G177290.1	ClPRX65	0.354516	3.15819	0.112253
AT5G66390.1	Cla97C01G019360.1	ClPRX06	0.191744	2.95379	0.0649148
AT5G66390.1	Cla97C07G135790.1	ClPRX51	0.160979	2.20082	0.0731448
AT5G67400.1	Cla97C01G016570.1	ClPRX05	0.21609	NaN	NaN
Note：Groups A and B represent collinear gene pairs of intraspecies peroxidase gene in watermelon；NaN means High Sequence Divergence Value (pS>=0.75)[48]
