# Supplementary material for: Genome-Wide Analysis of the Peroxidase Gene Family and Verification of Lignin Synthesis-Related Genes in Watermelon
Source: Int J Mol Sci. 2022 Jan 7;23(2):642. doi: 10.3390/ijms23020642 (PMC8775647; doi:10.3390/ijms23020642)
Supplement: Supplementary file 1 [file ijms-23-00642-s001.zip › Tab.S5.xlsx]

## Sheet: Sheet1
Gene ID	Nucleus	Endoplasm icreticulum	Chlorolast	Cytoplasm	Vacular	Mitochondria	Peroxisome	GOlgi	plasmalemma	Exocytosis
ClPRX18	0	0.65	9.07	0	0.23	0	0.06	0	0	0
ClPRX16	0	1.31	8.21	0	0.36	0	0.11	0	0	0
ClPRX17	0	0.64	9.07	0	0.23	0	0.06	0	0	0
ClPRX15	0	0.63	9.09	0	0.23	0	0.05	0	0	0
ClPRX75	0	0.91	8.91	0	0.09	0	0.09	0	0	0
ClPRX74	0	0.62	9.14	0	0.19	0	0.05	0	0	0
ClPRX72	0	0.63	9.12	0	0.2	0	0.05	0	0	0
ClPRX73	0	0.62	9.11	0	0.21	0	0.05	0	0	0
ClPRX50	0	0.61	9.11	0	0.22	0	0.06	0	0	0
ClPRX31	0	0.62	9.15	0	0.18	0	0.05	0	0	0
ClPRX19	0	0.63	9.12	0	0.18	0	0.06	0	0	0
ClPRX20	0	0.64	9.12	0	0.18	0	0.06	0	0	0
ClPRX44	0	0.63	9.2	0	0.12	0	0.05	0	0	0
ClPRX51	0	0.65	9.07	0	0.22	0	0.06	0	0	0
ClPRX06	0	0.8	8.87	0	0.26	0	0.07	0	0	0
ClPRX52	0	0.8	8.87	0	0.26	0	0.07	0	0	0
ClPRX63	0	0.8	8.87	0	0.26	0	0.07	0	0	0
ClPRX41	0	0.56	9.26	0	0.12	0	0.05	0.01	0	0
ClPRX04	0	0.62	9.1	0	0.23	0	0.05	0	0	0
ClPRX67	0	0.61	9.19	0	0.16	0	0.04	0	0	0
ClPRX22	0	0.62	9.14	0	0.18	0	0.06	0	0	0
ClPRX25	0	0.55	9.24	0	0.15	0	0.05	0.01	0	0
ClPRX26	0	0.62	9.18	0	0.15	0	0.05	0	0	0
ClPRX27	0	0.64	9.11	0	0.19	0	0.05	0	0	0
ClPRX28	0	0.76	8.98	0	0.2	0	0.06	0	0	0
ClPRX23	0	0.63	9.14	0	0.18	0	0.05	0	0	0
ClPRX30	0	0.62	9.15	0	0.18	0	0.05	0	0	0
ClPRX01	0	0.58	9.2	0	0.18	0	0.05	0	0	0
ClPRX29	0	0.62	9.15	0	0.18	0	0.05	0	0	0
ClPRX24	0	0.62	9.16	0	0.18	0	0.04	0	0	0
ClPRX14	0	1.23	8.45	0	0.2	0	0.12	0	0	0
ClPRX33	0	0.56	9.25	0	0.13	0	0.05	0.01	0	0
ClPRX43	0	1.2	8.61	0	0.08	0	0.11	0	0	0
ClPRX69	0	1.25	8.54	0	0.14	0	0.07	0	0	0
ClPRX34	0	0.53	9.34	0	0.08	0	0.04	0	0	0
ClPRX71	0	0.57	9.29	0	0.11	0	0.03	0	0	0
ClPRX37	0	0.59	9.3	0	0.08	0	0.03	0	0	0
ClPRX65	0	0.59	9.3	0	0.08	0	0.03	0	0	0
ClPRX66	0	0.75	9.01	0	0.18	0	0.05	0	0	0
ClPRX48	0	0.62	9.14	0	0.19	0	0.05	0	0	0
ClPRX47	0	0.61	9.16	0	0.17	0	0.05	0	0	0
ClPRX39	0	0.61	9.18	0	0.16	0	0.05	0	0	0
ClPRX64	0	0.57	9.27	0	0.11	0	0.05	0	0	0
ClPRX08	0	0.74	8.97	0	0.23	0	0.06	0	0	0
ClPRX55	0	0.72	9.01	0	0.2	0	0.07	0	0	0
ClPRX38	0	0.76	8.98	0	0.2	0	0.06	0	0	0
ClPRX46	0	1.22	8.32	0	0.35	0	0.11	0	0	0
ClPRX45	0	0.59	9.18	0	0.18	0	0.05	0	0	0
ClPRX10	0	0.49	9.21	0	0.11	0	0.18	0	0	0
ClPRX12	0	0.78	8.91	0	0.25	0	0.06	0	0	0
ClPRX09	0	0.77	8.9	0	0.25	0	0.07	0	0	0
ClPRX36	0	0.56	9.21	0	0.17	0	0.05	0.01	0	0
ClPRX02	0	0.59	9.27	0	0.1	0	0.04	0	0	0
ClPRX42	0	0.6	9.22	0	0.14	0	0.05	0	0	0
ClPRX61	0	0.6	9.18	0	0.17	0	0.04	0	0	0
ClPRX60	0	0.63	9.14	0	0.18	0	0.05	0	0	0
ClPRX62	0	0.62	9.13	0	0.2	0	0.05	0	0	0
ClPRX59	0	0.64	9.11	0	0.2	0	0.05	0	0	0
ClPRX58	0	0.62	9.16	0	0.17	0	0.05	0	0	0
ClPRX56	0	0.64	9.12	0	0.19	0	0.05	0	0	0
ClPRX57	0	0.62	9.14	0	0.19	0	0.06	0	0	0
ClPRX35	0	1.17	8.51	0	0.22	0	0.09	0.01	0	0
ClPRX76	0	0.6	9.15	0	0.2	0	0.06	0	0	0
ClPRX78	0	0.6	9.16	0	0.18	0	0.05	0	0	0
ClPRX77	0	0.64	9.1	0	0.2	0	0.06	0	0	0
ClPRX40	0	0.62	9.15	0	0.17	0	0.05	0	0	0
ClPRX05	0	0.61	9.21	0	0.12	0	0.05	0	0	0
ClPRX13	0	0.6	9.23	0	0.11	0	0.06	0	0	0
ClPRX70	0	1.27	8.4	0	0.23	0	0.1	0	0	0
ClPRX68	0	1.21	8.36	0	0.31	0	0.12	0.01	0	0
ClPRX03	0	1.29	8.42	0	0.19	0	0.1	0	0	0
ClPRX49	0	1.28	8.52	0	0.13	0	0.07	0	0	0
ClPRX54	0	1.04	5.87	2.67	0.18	0	0.04	0	0.2	0
ClPRX79	0	1.04	5.87	2.67	0.18	0	0.04	0	0.2	0
ClPRX53	0	1.04	5.87	2.67	0.18	0	0.04	0	0.2	0
ClPRX11	0.01	0.42	0	4.31	2.81	0.67	1.09	0	0.38	0.31
ClPRX07	0.01	0.42	0	4.25	2.97	0.58	1.05	0	0.39	0.32
ClPRX32	4.15	0.76	0	4.22	0.21	0.29	0.01	0	0.13	0.22
ClPRX21	0	0.8	0.25	5.03	2.85	0	0.59	0	0.49	0
