# Supplementary material for: Genome-Wide Analysis of the Peroxidase Gene Family and Verification of Lignin Synthesis-Related Genes in Watermelon
Source: Int J Mol Sci. 2022 Jan 7;23(2):642. doi: 10.3390/ijms23020642 (PMC8775647; doi:10.3390/ijms23020642)
Supplement: Supplementary file 1 [file ijms-23-00642-s001.zip › Tab.S6.xlsx]

## Sheet: GO Enrichment
GO_Name	GO_ID	GO_Level	P_value	EnrichmentScore	HitsGenesCountsInSelectedSet	HitsGenesCountsInBackground	AllGenesCountsInSelectedSet	AllGenesCountsInBackground	GenesOfSelectedSetInGOterm	corrected p-value(BH method)
antioxidant activity	GO:0016209	2	1.11e-16	88.038	78	132	79	11770	Cla97C01G019890.1,Cla97C02G049940.1,Cla97C06G110270.1,Cla97C02G046770.1,Cla97C02G049900.1,Cla97C06G115010.1,Cla97C09G167090.1,Cla97C06G126320.1,Cla97C02G045120.1,Cla97C05G098800.1,Cla97C02G035070.1,Cla97C06G120350.1,Cla97C02G049880.1,Cla97C09G175150.1,Cla97C10G197400.1,Cla97C11G214540.1,Cla97C01G011510.1,Cla97C03G059200.1,Cla97C05G089640.1,Cla97C09G167110.1,Cla97C09G184240.1,Cla97C02G049930.1,Cla…	1.08e-15
tetrapyrrole binding	GO:0046906	4	2.22e-16	31.6649	78	367	79	11770	Cla97C01G019890.1,Cla97C02G049940.1,Cla97C06G110270.1,Cla97C02G046770.1,Cla97C02G049900.1,Cla97C06G115010.1,Cla97C09G167090.1,Cla97C06G126320.1,Cla97C02G045120.1,Cla97C05G098800.1,Cla97C02G035070.1,Cla97C06G120350.1,Cla97C02G049880.1,Cla97C09G175150.1,Cla97C10G197400.1,Cla97C11G214540.1,Cla97C01G011510.1,Cla97C03G059200.1,Cla97C05G089640.1,Cla97C09G167110.1,Cla97C09G184240.1,Cla97C02G049930.1,Cla…	1.73e-15
heme binding	GO:0020037	5	3.33e-16	34.3817	78	338	79	11770	Cla97C01G019890.1,Cla97C02G049940.1,Cla97C06G110270.1,Cla97C02G046770.1,Cla97C02G049900.1,Cla97C06G115010.1,Cla97C09G167090.1,Cla97C06G126320.1,Cla97C02G045120.1,Cla97C05G098800.1,Cla97C02G035070.1,Cla97C06G120350.1,Cla97C02G049880.1,Cla97C09G175150.1,Cla97C10G197400.1,Cla97C11G214540.1,Cla97C01G011510.1,Cla97C03G059200.1,Cla97C05G089640.1,Cla97C09G167110.1,Cla97C09G184240.1,Cla97C02G049930.1,Cla…	2.16e-15
oxidoreductase activity	GO:0016491	3	3.33e-16	8.33048	78	1395	79	11770	Cla97C01G019890.1,Cla97C02G049940.1,Cla97C06G110270.1,Cla97C02G046770.1,Cla97C02G049900.1,Cla97C06G115010.1,Cla97C09G167090.1,Cla97C06G126320.1,Cla97C02G045120.1,Cla97C05G098800.1,Cla97C02G035070.1,Cla97C06G120350.1,Cla97C02G049880.1,Cla97C09G175150.1,Cla97C10G197400.1,Cla97C11G214540.1,Cla97C01G011510.1,Cla97C03G059200.1,Cla97C05G089640.1,Cla97C09G167110.1,Cla97C09G184240.1,Cla97C02G049930.1,Cla…	2.16e-15
cation binding	GO:0043169	4	4.44e-16	5.35284	72	2004	79	11770	Cla97C02G049940.1,Cla97C06G110270.1,Cla97C02G049900.1,Cla97C06G115010.1,Cla97C09G167090.1,Cla97C06G126320.1,Cla97C02G045120.1,Cla97C05G098800.1,Cla97C02G035070.1,Cla97C06G120350.1,Cla97C02G049880.1,Cla97C09G175150.1,Cla97C10G197400.1,Cla97C11G214540.1,Cla97C01G011510.1,Cla97C03G059200.1,Cla97C05G089640.1,Cla97C09G167110.1,Cla97C09G184240.1,Cla97C02G049930.1,Cla97C03G055260.1,Cla97C11G206940.1,Cla…	2.16e-15
'oxidoreductase activity, acting on peroxide as acceptor"	GO:0016684	4	4.44e-16	103.759	78	112	79	11770	Cla97C01G019890.1,Cla97C02G049940.1,Cla97C06G110270.1,Cla97C02G046770.1,Cla97C02G049900.1,Cla97C06G115010.1,Cla97C09G167090.1,Cla97C06G126320.1,Cla97C02G045120.1,Cla97C05G098800.1,Cla97C02G035070.1,Cla97C06G120350.1,Cla97C02G049880.1,Cla97C09G175150.1,Cla97C10G197400.1,Cla97C11G214540.1,Cla97C01G011510.1,Cla97C03G059200.1,Cla97C05G089640.1,Cla97C09G167110.1,Cla97C09G184240.1,Cla97C02G049930.1,Cla…	2.16e-15
metal ion binding	GO:0046872	5	5.55e-16	5.3716	72	1997	79	11770	Cla97C02G049940.1,Cla97C06G110270.1,Cla97C02G049900.1,Cla97C06G115010.1,Cla97C09G167090.1,Cla97C06G126320.1,Cla97C02G045120.1,Cla97C05G098800.1,Cla97C02G035070.1,Cla97C06G120350.1,Cla97C02G049880.1,Cla97C09G175150.1,Cla97C10G197400.1,Cla97C11G214540.1,Cla97C01G011510.1,Cla97C03G059200.1,Cla97C05G089640.1,Cla97C09G167110.1,Cla97C09G184240.1,Cla97C02G049930.1,Cla97C03G055260.1,Cla97C11G206940.1,Cla…	2.16e-15
binding	GO:0005488	2	5.55e-16	1.74396	79	6749	79	11770	Cla97C01G019890.1,Cla97C02G049940.1,Cla97C06G110270.1,Cla97C02G046770.1,Cla97C02G049900.1,Cla97C06G115010.1,Cla97C09G167090.1,Cla97C06G126320.1,Cla97C02G045120.1,Cla97C05G098800.1,Cla97C02G035070.1,Cla97C03G053010.1,Cla97C06G120350.1,Cla97C02G049880.1,Cla97C09G175150.1,Cla97C10G197400.1,Cla97C11G214540.1,Cla97C01G011510.1,Cla97C03G059200.1,Cla97C05G089640.1,Cla97C09G167110.1,Cla97C09G184240.1,Cla…	2.16e-15
peroxidase activity	GO:0004601	5	6.66e-16	105.646	78	110	79	11770	Cla97C01G019890.1,Cla97C02G049940.1,Cla97C06G110270.1,Cla97C02G046770.1,Cla97C02G049900.1,Cla97C06G115010.1,Cla97C09G167090.1,Cla97C06G126320.1,Cla97C02G045120.1,Cla97C05G098800.1,Cla97C02G035070.1,Cla97C06G120350.1,Cla97C02G049880.1,Cla97C09G175150.1,Cla97C10G197400.1,Cla97C11G214540.1,Cla97C01G011510.1,Cla97C03G059200.1,Cla97C05G089640.1,Cla97C09G167110.1,Cla97C09G184240.1,Cla97C02G049930.1,Cla…	2.16e-15
ion binding	GO:0043167	3	9.99e-16	2.75763	73	3944	79	11770	Cla97C02G049940.1,Cla97C06G110270.1,Cla97C02G049900.1,Cla97C06G115010.1,Cla97C09G167090.1,Cla97C06G126320.1,Cla97C02G045120.1,Cla97C05G098800.1,Cla97C02G035070.1,Cla97C03G053010.1,Cla97C06G120350.1,Cla97C02G049880.1,Cla97C09G175150.1,Cla97C10G197400.1,Cla97C11G214540.1,Cla97C01G011510.1,Cla97C03G059200.1,Cla97C05G089640.1,Cla97C09G167110.1,Cla97C09G184240.1,Cla97C02G049930.1,Cla97C03G055260.1,Cla…	3e-15
extracellular region	GO:0005576	3	4.44e-16	21.519	71	349	76	8039	Cla97C02G049940.1,Cla97C06G110270.1,Cla97C02G049900.1,Cla97C06G115010.1,Cla97C09G167090.1,Cla97C06G126320.1,Cla97C02G045120.1,Cla97C05G098800.1,Cla97C02G035070.1,Cla97C06G120350.1,Cla97C02G049880.1,Cla97C09G175150.1,Cla97C10G197400.1,Cla97C11G214540.1,Cla97C01G011510.1,Cla97C03G059200.1,Cla97C05G089640.1,Cla97C09G167110.1,Cla97C09G184240.1,Cla97C02G049930.1,Cla97C03G055260.1,Cla97C11G206940.1,Cla…	1.33e-14
response to oxidative stress	GO:0006979	4	1.11e-16	84.6975	78	120	79	10294	Cla97C01G019890.1,Cla97C02G049940.1,Cla97C06G110270.1,Cla97C02G046770.1,Cla97C02G049900.1,Cla97C06G115010.1,Cla97C09G167090.1,Cla97C06G126320.1,Cla97C02G045120.1,Cla97C05G098800.1,Cla97C02G035070.1,Cla97C06G120350.1,Cla97C02G049880.1,Cla97C09G175150.1,Cla97C10G197400.1,Cla97C11G214540.1,Cla97C01G011510.1,Cla97C03G059200.1,Cla97C05G089640.1,Cla97C09G167110.1,Cla97C09G184240.1,Cla97C02G049930.1,Cla…	1.12e-15
response to chemical	GO:0042221	3	1.11e-16	23.8026	78	427	79	10294	Cla97C01G019890.1,Cla97C02G049940.1,Cla97C06G110270.1,Cla97C02G046770.1,Cla97C02G049900.1,Cla97C06G115010.1,Cla97C09G167090.1,Cla97C06G126320.1,Cla97C02G045120.1,Cla97C05G098800.1,Cla97C02G035070.1,Cla97C06G120350.1,Cla97C02G049880.1,Cla97C09G175150.1,Cla97C10G197400.1,Cla97C11G214540.1,Cla97C01G011510.1,Cla97C03G059200.1,Cla97C05G089640.1,Cla97C09G167110.1,Cla97C09G184240.1,Cla97C02G049930.1,Cla…	1.12e-15
cellular detoxification	GO:1990748	3	2.22e-16	76.4188	78	133	79	10294	Cla97C01G019890.1,Cla97C02G049940.1,Cla97C06G110270.1,Cla97C02G046770.1,Cla97C02G049900.1,Cla97C06G115010.1,Cla97C09G167090.1,Cla97C06G126320.1,Cla97C02G045120.1,Cla97C05G098800.1,Cla97C02G035070.1,Cla97C06G120350.1,Cla97C02G049880.1,Cla97C09G175150.1,Cla97C10G197400.1,Cla97C11G214540.1,Cla97C01G011510.1,Cla97C03G059200.1,Cla97C05G089640.1,Cla97C09G167110.1,Cla97C09G184240.1,Cla97C02G049930.1,Cla…	1.87e-15
response to toxic substance	GO:0009636	4	2.22e-16	76.4188	78	133	79	10294	Cla97C01G019890.1,Cla97C02G049940.1,Cla97C06G110270.1,Cla97C02G046770.1,Cla97C02G049900.1,Cla97C06G115010.1,Cla97C09G167090.1,Cla97C06G126320.1,Cla97C02G045120.1,Cla97C05G098800.1,Cla97C02G035070.1,Cla97C06G120350.1,Cla97C02G049880.1,Cla97C09G175150.1,Cla97C10G197400.1,Cla97C11G214540.1,Cla97C01G011510.1,Cla97C03G059200.1,Cla97C05G089640.1,Cla97C09G167110.1,Cla97C09G184240.1,Cla97C02G049930.1,Cla…	1.87e-15
detoxification	GO:0098754	2	2.22e-16	76.4188	78	133	79	10294	Cla97C01G019890.1,Cla97C02G049940.1,Cla97C06G110270.1,Cla97C02G046770.1,Cla97C02G049900.1,Cla97C06G115010.1,Cla97C09G167090.1,Cla97C06G126320.1,Cla97C02G045120.1,Cla97C05G098800.1,Cla97C02G035070.1,Cla97C06G120350.1,Cla97C02G049880.1,Cla97C09G175150.1,Cla97C10G197400.1,Cla97C11G214540.1,Cla97C01G011510.1,Cla97C03G059200.1,Cla97C05G089640.1,Cla97C09G167110.1,Cla97C09G184240.1,Cla97C02G049930.1,Cla…	1.87e-15
response to stimulus	GO:0050896	2	2.22e-16	8.86649	79	1161	79	10294	Cla97C01G019890.1,Cla97C02G049940.1,Cla97C06G110270.1,Cla97C02G046770.1,Cla97C02G049900.1,Cla97C06G115010.1,Cla97C09G167090.1,Cla97C06G126320.1,Cla97C02G045120.1,Cla97C05G098800.1,Cla97C02G035070.1,Cla97C03G053010.1,Cla97C06G120350.1,Cla97C02G049880.1,Cla97C09G175150.1,Cla97C10G197400.1,Cla97C11G214540.1,Cla97C01G011510.1,Cla97C03G059200.1,Cla97C05G089640.1,Cla97C09G167110.1,Cla97C09G184240.1,Cla…	1.87e-15
cellular responsę to toxic substance	GO:0097237	5	2.22e-16	76.4188	78	133	79	10294	Cla97C01G019890.1,Cla97C02G049940.1,Cla97C06G110270.1,Cla97C02G046770.1,Cla97C02G049900.1,Cla97C06G115010.1,Cla97C09G167090.1,Cla97C06G126320.1,Cla97C02G045120.1,Cla97C05G098800.1,Cla97C02G035070.1,Cla97C06G120350.1,Cla97C02G049880.1,Cla97C09G175150.1,Cla97C10G197400.1,Cla97C11G214540.1,Cla97C01G011510.1,Cla97C03G059200.1,Cla97C05G089640.1,Cla97C09G167110.1,Cla97C09G184240.1,Cla97C02G049930.1,Cla…	1.87e-15
cellular oxidant detoxification	GO:0098869	4	3.33e-16	76.9977	78	132	79	10294	Cla97C01G019890.1,Cla97C02G049940.1,Cla97C06G110270.1,Cla97C02G046770.1,Cla97C02G049900.1,Cla97C06G115010.1,Cla97C09G167090.1,Cla97C06G126320.1,Cla97C02G045120.1,Cla97C05G098800.1,Cla97C02G035070.1,Cla97C06G120350.1,Cla97C02G049880.1,Cla97C09G175150.1,Cla97C10G197400.1,Cla97C11G214540.1,Cla97C01G011510.1,Cla97C03G059200.1,Cla97C05G089640.1,Cla97C09G167110.1,Cla97C09G184240.1,Cla97C02G049930.1,Cla…	1.98e-15
cellular metabolic process	GO:0044237	3	1.12e-14	1.72095	74	5603	79	10294	Cla97C02G049940.1,Cla97C06G110270.1,Cla97C02G049900.1,Cla97C06G115010.1,Cla97C09G167090.1,Cla97C06G126320.1,Cla97C02G045120.1,Cla97C05G098800.1,Cla97C02G035070.1,Cla97C03G053010.1,Cla97C06G120350.1,Cla97C02G049880.1,Cla97C09G175150.1,Cla97C10G197400.1,Cla97C11G214540.1,Cla97C01G011510.1,Cla97C03G059200.1,Cla97C05G089640.1,Cla97C09G167110.1,Cla97C09G184240.1,Cla97C02G049930.1,Cla97C03G055260.1,Cla…	6.29e-14
cellular process	GO:0009987	2	1.83e-11	1.36561	79	7538	79	10294	Cla97C01G019890.1,Cla97C02G049940.1,Cla97C06G110270.1,Cla97C02G046770.1,Cla97C02G049900.1,Cla97C06G115010.1,Cla97C09G167090.1,Cla97C06G126320.1,Cla97C02G045120.1,Cla97C05G098800.1,Cla97C02G035070.1,Cla97C03G053010.1,Cla97C06G120350.1,Cla97C02G049880.1,Cla97C09G175150.1,Cla97C10G197400.1,Cla97C11G214540.1,Cla97C01G011510.1,Cla97C03G059200.1,Cla97C05G089640.1,Cla97C09G167110.1,Cla97C09G184240.1,Cla…	9.7e-11
metabolic process	GO:0008152	2	2.96e-07	1.33036	74	7248	79	10294	Cla97C02G049940.1,Cla97C06G110270.1,Cla97C02G049900.1,Cla97C06G115010.1,Cla97C09G167090.1,Cla97C06G126320.1,Cla97C02G045120.1,Cla97C05G098800.1,Cla97C02G035070.1,Cla97C03G053010.1,Cla97C06G120350.1,Cla97C02G049880.1,Cla97C09G175150.1,Cla97C10G197400.1,Cla97C11G214540.1,Cla97C01G011510.1,Cla97C03G059200.1,Cla97C05G089640.1,Cla97C09G167110.1,Cla97C09G184240.1,Cla97C02G049930.1,Cla97C03G055260.1,Cla…	1.5e-06
biological process	GO:0008150	0	0.00543874	1.06795	79	9639	79	10294	Cla97C01G019890.1,Cla97C02G049940.1,Cla97C06G110270.1,Cla97C02G046770.1,Cla97C02G049900.1,Cla97C06G115010.1,Cla97C09G167090.1,Cla97C06G126320.1,Cla97C02G045120.1,Cla97C05G098800.1,Cla97C02G035070.1,Cla97C03G053010.1,Cla97C06G120350.1,Cla97C02G049880.1,Cla97C09G175150.1,Cla97C10G197400.1,Cla97C11G214540.1,Cla97C01G011510.1,Cla97C03G059200.1,Cla97C05G089640.1,Cla97C09G167110.1,Cla97C09G184240.1,Cla…	0.0261577

## Sheet: CC
Number	PRX Gene	Cellular Component
ClPRX01	Cla97C01G005010.1	Cla97C01G005010.1
ClPRX02	Cla97C01G011510.1	Cla97C01G011510.1
ClPRX03	Cla97C01G013060.1	Cla97C01G013060.1
ClPRX04	Cla97C01G015760.1	Cla97C01G015760.1
ClPRX05	Cla97C01G016570.1	Cla97C01G016570.1
ClPRX06	Cla97C01G019360.1	Cla97C01G019360.1
ClPRX07	Cla97C01G019890.1
ClPRX08	Cla97C01G020000.1	Cla97C01G020000.1
ClPRX09	Cla97C02G028190.1	Cla97C02G028190.1
ClPRX10	Cla97C02G028200.1
ClPRX11	Cla97C02G030990.1
ClPRX12	Cla97C02G035070.1	Cla97C02G035070.1
ClPRX13	Cla97C02G037820.1	Cla97C02G037820.1
ClPRX14	Cla97C02G044750.1	Cla97C02G044750.1
ClPRX15	Cla97C02G045070.1	Cla97C02G045070.1
ClPRX16	Cla97C02G045080.1	Cla97C02G045080.1
ClPRX17	Cla97C02G045090.1	Cla97C02G045090.1
ClPRX18	Cla97C02G045100.1	Cla97C02G045100.1
ClPRX19	Cla97C02G045120.1	Cla97C02G045120.1
ClPRX20	Cla97C02G045130.1	Cla97C02G045130.1
ClPRX21	Cla97C02G046770.1
ClPRX22	Cla97C02G049870.1	Cla97C02G049870.1
ClPRX23	Cla97C02G049880.1	Cla97C02G049880.1
ClPRX24	Cla97C02G049890.1	Cla97C02G049890.1
ClPRX25	Cla97C02G049900.1	Cla97C02G049900.1
ClPRX26	Cla97C02G049910.1	Cla97C02G049910.1
ClPRX27	Cla97C02G049920.1	Cla97C02G049920.1
ClPRX28	Cla97C02G049930.1	Cla97C02G049930.1
ClPRX29	Cla97C02G049940.1	Cla97C02G049940.1
ClPRX30	Cla97C02G049950.1	Cla97C02G049950.1
ClPRX31	Cla97C03G051030.1	Cla97C03G051030.1
ClPRX32	Cla97C03G053010.1
ClPRX33	Cla97C03G055260.1	Cla97C03G055260.1
ClPRX34	Cla97C03G055890.1	Cla97C03G055890.1
ClPRX35	Cla97C03G059200.1	Cla97C03G059200.1
ClPRX36	Cla97C04G070210.1	Cla97C04G070210.1
ClPRX37	Cla97C04G075580.1	Cla97C04G075580.1
ClPRX38	Cla97C05G089640.1	Cla97C05G089640.1
ClPRX39	Cla97C05G097050.1	Cla97C05G097050.1
ClPRX40	Cla97C05G098800.1	Cla97C05G098800.1
ClPRX41	Cla97C05G105280.1	Cla97C05G105280.1
ClPRX42	Cla97C05G107830.1	Cla97C05G107830.1
ClPRX43	Cla97C06G110270.1	Cla97C06G110270.1
ClPRX44	Cla97C06G113900.1	Cla97C06G113900.1
ClPRX45	Cla97C06G115010.1	Cla97C06G115010.1
ClPRX46	Cla97C06G115020.1	Cla97C06G115020.1
ClPRX47	Cla97C06G120340.1	Cla97C06G120340.1
ClPRX48	Cla97C06G120350.1	Cla97C06G120350.1
ClPRX49	Cla97C06G126320.1	Cla97C06G126320.1
ClPRX50	Cla97C07G131030.1	Cla97C07G131030.1
ClPRX51	Cla97C07G135790.1	Cla97C07G135790.1
ClPRX52	Cla97C07G144420.1	Cla97C07G144420.1
ClPRX53	Cla97C08G148570.1
ClPRX54	Cla97C08G156740.1
ClPRX55	Cla97C08G157670.1	Cla97C08G157670.1
ClPRX56	Cla97C09G167060.1	Cla97C09G167060.1
ClPRX57	Cla97C09G167070.1	Cla97C09G167070.1
ClPRX58	Cla97C09G167080.1	Cla97C09G167080.1
ClPRX59	Cla97C09G167090.1	Cla97C09G167090.1
ClPRX60	Cla97C09G167100.1	Cla97C09G167100.1
ClPRX61	Cla97C09G167110.1	Cla97C09G167110.1
ClPRX62	Cla97C09G167120.1	Cla97C09G167120.1
ClPRX63	Cla97C09G175150.1	Cla97C09G175150.1
ClPRX64	Cla97C09G177060.1	Cla97C09G177060.1
ClPRX65	Cla97C09G177290.1	Cla97C09G177290.1
ClPRX66	Cla97C09G177300.1	Cla97C09G177300.1
ClPRX67	Cla97C09G178920.1	Cla97C09G178920.1
ClPRX68	Cla97C09G180150.1	Cla97C09G180150.1
ClPRX69	Cla97C09G184240.1	Cla97C09G184240.1
ClPRX70	Cla97C10G197400.1	Cla97C10G197400.1
ClPRX71	Cla97C10G203590.1	Cla97C10G203590.1
ClPRX72	Cla97C11G206940.1	Cla97C11G206940.1
ClPRX73	Cla97C11G207220.1	Cla97C11G207220.1
ClPRX74	Cla97C11G207230.1	Cla97C11G207230.1
ClPRX75	Cla97C11G212730.1	Cla97C11G212730.1
ClPRX76	Cla97C11G214520.1	Cla97C11G214520.1
ClPRX77	Cla97C11G214530.1	Cla97C11G214530.1
ClPRX78	Cla97C11G214540.1	Cla97C11G214540.1
ClPRX79	Cla97C11G220240.1

## Sheet: BP
Number	PRX Gene	binding	antioxidant activity	tetrapyrrole binding	heme binding	oxidoreductase activity	`oxidoreductase activity, acting on peroxide as acceptor`	peroxidase activity	ion binding	cation binding	metal ion binding
ClPRX01	Cla97C01G005010.1	Cla97C01G005010.1	Cla97C01G005010.1	Cla97C01G005010.1	Cla97C01G005010.1	Cla97C01G005010.1	Cla97C01G005010.1	Cla97C01G005010.1	Cla97C01G005010.1	Cla97C01G005010.1	Cla97C01G005010.1
ClPRX02	Cla97C01G011510.1	Cla97C01G011510.1	Cla97C01G011510.1	Cla97C01G011510.1	Cla97C01G011510.1	Cla97C01G011510.1	Cla97C01G011510.1	Cla97C01G011510.1	Cla97C01G011510.1	Cla97C01G011510.1	Cla97C01G011510.1
ClPRX03	Cla97C01G013060.1	Cla97C01G013060.1	Cla97C01G013060.1	Cla97C01G013060.1	Cla97C01G013060.1	Cla97C01G013060.1	Cla97C01G013060.1	Cla97C01G013060.1	Cla97C01G013060.1	Cla97C01G013060.1	Cla97C01G013060.1
ClPRX04	Cla97C01G015760.1	Cla97C01G015760.1	Cla97C01G015760.1	Cla97C01G015760.1	Cla97C01G015760.1	Cla97C01G015760.1	Cla97C01G015760.1	Cla97C01G015760.1	Cla97C01G015760.1	Cla97C01G015760.1	Cla97C01G015760.1
ClPRX05	Cla97C01G016570.1	Cla97C01G016570.1	Cla97C01G016570.1	Cla97C01G016570.1	Cla97C01G016570.1	Cla97C01G016570.1	Cla97C01G016570.1	Cla97C01G016570.1	Cla97C01G016570.1	Cla97C01G016570.1	Cla97C01G016570.1
ClPRX06	Cla97C01G019360.1	Cla97C01G019360.1	Cla97C01G019360.1	Cla97C01G019360.1	Cla97C01G019360.1	Cla97C01G019360.1	Cla97C01G019360.1	Cla97C01G019360.1	Cla97C01G019360.1	Cla97C01G019360.1	Cla97C01G019360.1
ClPRX07	Cla97C01G019890.1	Cla97C01G019890.1	Cla97C01G019890.1	Cla97C01G019890.1	Cla97C01G019890.1	Cla97C01G019890.1	Cla97C01G019890.1	Cla97C01G019890.1
ClPRX08	Cla97C01G020000.1	Cla97C01G020000.1	Cla97C01G020000.1	Cla97C01G020000.1	Cla97C01G020000.1	Cla97C01G020000.1	Cla97C01G020000.1	Cla97C01G020000.1	Cla97C01G020000.1	Cla97C01G020000.1	Cla97C01G020000.1
ClPRX09	Cla97C02G028190.1	Cla97C02G028190.1	Cla97C02G028190.1	Cla97C02G028190.1	Cla97C02G028190.1	Cla97C02G028190.1	Cla97C02G028190.1	Cla97C02G028190.1	Cla97C02G028190.1	Cla97C02G028190.1	Cla97C02G028190.1
ClPRX10	Cla97C02G028200.1	Cla97C02G028200.1	Cla97C02G028200.1	Cla97C02G028200.1	Cla97C02G028200.1	Cla97C02G028200.1	Cla97C02G028200.1	Cla97C02G028200.1	Cla97C02G028200.1	Cla97C02G028200.1	Cla97C02G028200.1
ClPRX11	Cla97C02G030990.1	Cla97C02G030990.1	Cla97C02G030990.1	Cla97C02G030990.1	Cla97C02G030990.1	Cla97C02G030990.1	Cla97C02G030990.1	Cla97C02G030990.1
ClPRX12	Cla97C02G035070.1	Cla97C02G035070.1	Cla97C02G035070.1	Cla97C02G035070.1	Cla97C02G035070.1	Cla97C02G035070.1	Cla97C02G035070.1	Cla97C02G035070.1	Cla97C02G035070.1	Cla97C02G035070.1	Cla97C02G035070.1
ClPRX13	Cla97C02G037820.1	Cla97C02G037820.1	Cla97C02G037820.1	Cla97C02G037820.1	Cla97C02G037820.1	Cla97C02G037820.1	Cla97C02G037820.1	Cla97C02G037820.1	Cla97C02G037820.1	Cla97C02G037820.1	Cla97C02G037820.1
ClPRX14	Cla97C02G044750.1	Cla97C02G044750.1	Cla97C02G044750.1	Cla97C02G044750.1	Cla97C02G044750.1	Cla97C02G044750.1	Cla97C02G044750.1	Cla97C02G044750.1	Cla97C02G044750.1	Cla97C02G044750.1	Cla97C02G044750.1
ClPRX15	Cla97C02G045070.1	Cla97C02G045070.1	Cla97C02G045070.1	Cla97C02G045070.1	Cla97C02G045070.1	Cla97C02G045070.1	Cla97C02G045070.1	Cla97C02G045070.1	Cla97C02G045070.1	Cla97C02G045070.1	Cla97C02G045070.1
ClPRX16	Cla97C02G045080.1	Cla97C02G045080.1	Cla97C02G045080.1	Cla97C02G045080.1	Cla97C02G045080.1	Cla97C02G045080.1	Cla97C02G045080.1	Cla97C02G045080.1	Cla97C02G045080.1	Cla97C02G045080.1	Cla97C02G045080.1
ClPRX17	Cla97C02G045090.1	Cla97C02G045090.1	Cla97C02G045090.1	Cla97C02G045090.1	Cla97C02G045090.1	Cla97C02G045090.1	Cla97C02G045090.1	Cla97C02G045090.1	Cla97C02G045090.1	Cla97C02G045090.1	Cla97C02G045090.1
ClPRX18	Cla97C02G045100.1	Cla97C02G045100.1	Cla97C02G045100.1	Cla97C02G045100.1	Cla97C02G045100.1	Cla97C02G045100.1	Cla97C02G045100.1	Cla97C02G045100.1	Cla97C02G045100.1	Cla97C02G045100.1	Cla97C02G045100.1
ClPRX19	Cla97C02G045120.1	Cla97C02G045120.1	Cla97C02G045120.1	Cla97C02G045120.1	Cla97C02G045120.1	Cla97C02G045120.1	Cla97C02G045120.1	Cla97C02G045120.1	Cla97C02G045120.1	Cla97C02G045120.1	Cla97C02G045120.1
ClPRX20	Cla97C02G045130.1	Cla97C02G045130.1	Cla97C02G045130.1	Cla97C02G045130.1	Cla97C02G045130.1	Cla97C02G045130.1	Cla97C02G045130.1	Cla97C02G045130.1	Cla97C02G045130.1	Cla97C02G045130.1	Cla97C02G045130.1
ClPRX21	Cla97C02G046770.1	Cla97C02G046770.1	Cla97C02G046770.1	Cla97C02G046770.1	Cla97C02G046770.1	Cla97C02G046770.1	Cla97C02G046770.1	Cla97C02G046770.1
ClPRX22	Cla97C02G049870.1	Cla97C02G049870.1	Cla97C02G049870.1	Cla97C02G049870.1	Cla97C02G049870.1	Cla97C02G049870.1	Cla97C02G049870.1	Cla97C02G049870.1	Cla97C02G049870.1	Cla97C02G049870.1	Cla97C02G049870.1
ClPRX23	Cla97C02G049880.1	Cla97C02G049880.1	Cla97C02G049880.1	Cla97C02G049880.1	Cla97C02G049880.1	Cla97C02G049880.1	Cla97C02G049880.1	Cla97C02G049880.1	Cla97C02G049880.1	Cla97C02G049880.1	Cla97C02G049880.1
ClPRX24	Cla97C02G049890.1	Cla97C02G049890.1	Cla97C02G049890.1	Cla97C02G049890.1	Cla97C02G049890.1	Cla97C02G049890.1	Cla97C02G049890.1	Cla97C02G049890.1	Cla97C02G049890.1	Cla97C02G049890.1	Cla97C02G049890.1
ClPRX25	Cla97C02G049900.1	Cla97C02G049900.1	Cla97C02G049900.1	Cla97C02G049900.1	Cla97C02G049900.1	Cla97C02G049900.1	Cla97C02G049900.1	Cla97C02G049900.1	Cla97C02G049900.1	Cla97C02G049900.1	Cla97C02G049900.1
ClPRX26	Cla97C02G049910.1	Cla97C02G049910.1	Cla97C02G049910.1	Cla97C02G049910.1	Cla97C02G049910.1	Cla97C02G049910.1	Cla97C02G049910.1	Cla97C02G049910.1	Cla97C02G049910.1	Cla97C02G049910.1	Cla97C02G049910.1
ClPRX27	Cla97C02G049920.1	Cla97C02G049920.1	Cla97C02G049920.1	Cla97C02G049920.1	Cla97C02G049920.1	Cla97C02G049920.1	Cla97C02G049920.1	Cla97C02G049920.1	Cla97C02G049920.1	Cla97C02G049920.1	Cla97C02G049920.1
ClPRX28	Cla97C02G049930.1	Cla97C02G049930.1	Cla97C02G049930.1	Cla97C02G049930.1	Cla97C02G049930.1	Cla97C02G049930.1	Cla97C02G049930.1	Cla97C02G049930.1	Cla97C02G049930.1	Cla97C02G049930.1	Cla97C02G049930.1
ClPRX29	Cla97C02G049940.1	Cla97C02G049940.1	Cla97C02G049940.1	Cla97C02G049940.1	Cla97C02G049940.1	Cla97C02G049940.1	Cla97C02G049940.1	Cla97C02G049940.1	Cla97C02G049940.1	Cla97C02G049940.1	Cla97C02G049940.1
ClPRX30	Cla97C02G049950.1	Cla97C02G049950.1	Cla97C02G049950.1	Cla97C02G049950.1	Cla97C02G049950.1	Cla97C02G049950.1	Cla97C02G049950.1	Cla97C02G049950.1	Cla97C02G049950.1	Cla97C02G049950.1	Cla97C02G049950.1
ClPRX31	Cla97C03G051030.1	Cla97C03G051030.1	Cla97C03G051030.1	Cla97C03G051030.1	Cla97C03G051030.1	Cla97C03G051030.1	Cla97C03G051030.1	Cla97C03G051030.1	Cla97C03G051030.1	Cla97C03G051030.1	Cla97C03G051030.1
ClPRX32	Cla97C03G053010.1	Cla97C03G053010.1							Cla97C03G053010.1
ClPRX33	Cla97C03G055260.1	Cla97C03G055260.1	Cla97C03G055260.1	Cla97C03G055260.1	Cla97C03G055260.1	Cla97C03G055260.1	Cla97C03G055260.1	Cla97C03G055260.1	Cla97C03G055260.1	Cla97C03G055260.1	Cla97C03G055260.1
ClPRX34	Cla97C03G055890.1	Cla97C03G055890.1	Cla97C03G055890.1	Cla97C03G055890.1	Cla97C03G055890.1	Cla97C03G055890.1	Cla97C03G055890.1	Cla97C03G055890.1	Cla97C03G055890.1	Cla97C03G055890.1	Cla97C03G055890.1
ClPRX35	Cla97C03G059200.1	Cla97C03G059200.1	Cla97C03G059200.1	Cla97C03G059200.1	Cla97C03G059200.1	Cla97C03G059200.1	Cla97C03G059200.1	Cla97C03G059200.1	Cla97C03G059200.1	Cla97C03G059200.1	Cla97C03G059200.1
ClPRX36	Cla97C04G070210.1	Cla97C04G070210.1	Cla97C04G070210.1	Cla97C04G070210.1	Cla97C04G070210.1	Cla97C04G070210.1	Cla97C04G070210.1	Cla97C04G070210.1	Cla97C04G070210.1	Cla97C04G070210.1	Cla97C04G070210.1
ClPRX37	Cla97C04G075580.1	Cla97C04G075580.1	Cla97C04G075580.1	Cla97C04G075580.1	Cla97C04G075580.1	Cla97C04G075580.1	Cla97C04G075580.1	Cla97C04G075580.1	Cla97C04G075580.1	Cla97C04G075580.1	Cla97C04G075580.1
ClPRX38	Cla97C05G089640.1	Cla97C05G089640.1	Cla97C05G089640.1	Cla97C05G089640.1	Cla97C05G089640.1	Cla97C05G089640.1	Cla97C05G089640.1	Cla97C05G089640.1	Cla97C05G089640.1	Cla97C05G089640.1	Cla97C05G089640.1
ClPRX39	Cla97C05G097050.1	Cla97C05G097050.1	Cla97C05G097050.1	Cla97C05G097050.1	Cla97C05G097050.1	Cla97C05G097050.1	Cla97C05G097050.1	Cla97C05G097050.1	Cla97C05G097050.1	Cla97C05G097050.1	Cla97C05G097050.1
ClPRX40	Cla97C05G098800.1	Cla97C05G098800.1	Cla97C05G098800.1	Cla97C05G098800.1	Cla97C05G098800.1	Cla97C05G098800.1	Cla97C05G098800.1	Cla97C05G098800.1	Cla97C05G098800.1	Cla97C05G098800.1	Cla97C05G098800.1
ClPRX41	Cla97C05G105280.1	Cla97C05G105280.1	Cla97C05G105280.1	Cla97C05G105280.1	Cla97C05G105280.1	Cla97C05G105280.1	Cla97C05G105280.1	Cla97C05G105280.1	Cla97C05G105280.1	Cla97C05G105280.1	Cla97C05G105280.1
ClPRX42	Cla97C05G107830.1	Cla97C05G107830.1	Cla97C05G107830.1	Cla97C05G107830.1	Cla97C05G107830.1	Cla97C05G107830.1	Cla97C05G107830.1	Cla97C05G107830.1	Cla97C05G107830.1	Cla97C05G107830.1	Cla97C05G107830.1
ClPRX43	Cla97C06G110270.1	Cla97C06G110270.1	Cla97C06G110270.1	Cla97C06G110270.1	Cla97C06G110270.1	Cla97C06G110270.1	Cla97C06G110270.1	Cla97C06G110270.1	Cla97C06G110270.1	Cla97C06G110270.1	Cla97C06G110270.1
ClPRX44	Cla97C06G113900.1	Cla97C06G113900.1	Cla97C06G113900.1	Cla97C06G113900.1	Cla97C06G113900.1	Cla97C06G113900.1	Cla97C06G113900.1	Cla97C06G113900.1	Cla97C06G113900.1	Cla97C06G113900.1	Cla97C06G113900.1
ClPRX45	Cla97C06G115010.1	Cla97C06G115010.1	Cla97C06G115010.1	Cla97C06G115010.1	Cla97C06G115010.1	Cla97C06G115010.1	Cla97C06G115010.1	Cla97C06G115010.1	Cla97C06G115010.1	Cla97C06G115010.1	Cla97C06G115010.1
ClPRX46	Cla97C06G115020.1	Cla97C06G115020.1	Cla97C06G115020.1	Cla97C06G115020.1	Cla97C06G115020.1	Cla97C06G115020.1	Cla97C06G115020.1	Cla97C06G115020.1	Cla97C06G115020.1	Cla97C06G115020.1	Cla97C06G115020.1
ClPRX47	Cla97C06G120340.1	Cla97C06G120340.1	Cla97C06G120340.1	Cla97C06G120340.1	Cla97C06G120340.1	Cla97C06G120340.1	Cla97C06G120340.1	Cla97C06G120340.1	Cla97C06G120340.1	Cla97C06G120340.1	Cla97C06G120340.1
ClPRX48	Cla97C06G120350.1	Cla97C06G120350.1	Cla97C06G120350.1	Cla97C06G120350.1	Cla97C06G120350.1	Cla97C06G120350.1	Cla97C06G120350.1	Cla97C06G120350.1	Cla97C06G120350.1	Cla97C06G120350.1	Cla97C06G120350.1
ClPRX49	Cla97C06G126320.1	Cla97C06G126320.1	Cla97C06G126320.1	Cla97C06G126320.1	Cla97C06G126320.1	Cla97C06G126320.1	Cla97C06G126320.1	Cla97C06G126320.1	Cla97C06G126320.1	Cla97C06G126320.1	Cla97C06G126320.1
ClPRX50	Cla97C07G131030.1	Cla97C07G131030.1	Cla97C07G131030.1	Cla97C07G131030.1	Cla97C07G131030.1	Cla97C07G131030.1	Cla97C07G131030.1	Cla97C07G131030.1	Cla97C07G131030.1	Cla97C07G131030.1	Cla97C07G131030.1
ClPRX51	Cla97C07G135790.1	Cla97C07G135790.1	Cla97C07G135790.1	Cla97C07G135790.1	Cla97C07G135790.1	Cla97C07G135790.1	Cla97C07G135790.1	Cla97C07G135790.1	Cla97C07G135790.1	Cla97C07G135790.1	Cla97C07G135790.1
ClPRX52	Cla97C07G144420.1	Cla97C07G144420.1	Cla97C07G144420.1	Cla97C07G144420.1	Cla97C07G144420.1	Cla97C07G144420.1	Cla97C07G144420.1	Cla97C07G144420.1	Cla97C07G144420.1	Cla97C07G144420.1	Cla97C07G144420.1
ClPRX53	Cla97C08G148570.1	Cla97C08G148570.1	Cla97C08G148570.1	Cla97C08G148570.1	Cla97C08G148570.1	Cla97C08G148570.1	Cla97C08G148570.1	Cla97C08G148570.1
ClPRX54	Cla97C08G156740.1	Cla97C08G156740.1	Cla97C08G156740.1	Cla97C08G156740.1	Cla97C08G156740.1	Cla97C08G156740.1	Cla97C08G156740.1	Cla97C08G156740.1
ClPRX55	Cla97C08G157670.1	Cla97C08G157670.1	Cla97C08G157670.1	Cla97C08G157670.1	Cla97C08G157670.1	Cla97C08G157670.1	Cla97C08G157670.1	Cla97C08G157670.1	Cla97C08G157670.1	Cla97C08G157670.1	Cla97C08G157670.1
ClPRX56	Cla97C09G167060.1	Cla97C09G167060.1	Cla97C09G167060.1	Cla97C09G167060.1	Cla97C09G167060.1	Cla97C09G167060.1	Cla97C09G167060.1	Cla97C09G167060.1	Cla97C09G167060.1	Cla97C09G167060.1	Cla97C09G167060.1
ClPRX57	Cla97C09G167070.1	Cla97C09G167070.1	Cla97C09G167070.1	Cla97C09G167070.1	Cla97C09G167070.1	Cla97C09G167070.1	Cla97C09G167070.1	Cla97C09G167070.1	Cla97C09G167070.1	Cla97C09G167070.1	Cla97C09G167070.1
ClPRX58	Cla97C09G167080.1	Cla97C09G167080.1	Cla97C09G167080.1	Cla97C09G167080.1	Cla97C09G167080.1	Cla97C09G167080.1	Cla97C09G167080.1	Cla97C09G167080.1	Cla97C09G167080.1	Cla97C09G167080.1	Cla97C09G167080.1
ClPRX59	Cla97C09G167090.1	Cla97C09G167090.1	Cla97C09G167090.1	Cla97C09G167090.1	Cla97C09G167090.1	Cla97C09G167090.1	Cla97C09G167090.1	Cla97C09G167090.1	Cla97C09G167090.1	Cla97C09G167090.1	Cla97C09G167090.1
ClPRX60	Cla97C09G167100.1	Cla97C09G167100.1	Cla97C09G167100.1	Cla97C09G167100.1	Cla97C09G167100.1	Cla97C09G167100.1	Cla97C09G167100.1	Cla97C09G167100.1	Cla97C09G167100.1	Cla97C09G167100.1	Cla97C09G167100.1
ClPRX61	Cla97C09G167110.1	Cla97C09G167110.1	Cla97C09G167110.1	Cla97C09G167110.1	Cla97C09G167110.1	Cla97C09G167110.1	Cla97C09G167110.1	Cla97C09G167110.1	Cla97C09G167110.1	Cla97C09G167110.1	Cla97C09G167110.1
ClPRX62	Cla97C09G167120.1	Cla97C09G167120.1	Cla97C09G167120.1	Cla97C09G167120.1	Cla97C09G167120.1	Cla97C09G167120.1	Cla97C09G167120.1	Cla97C09G167120.1	Cla97C09G167120.1	Cla97C09G167120.1	Cla97C09G167120.1
ClPRX63	Cla97C09G175150.1	Cla97C09G175150.1	Cla97C09G175150.1	Cla97C09G175150.1	Cla97C09G175150.1	Cla97C09G175150.1	Cla97C09G175150.1	Cla97C09G175150.1	Cla97C09G175150.1	Cla97C09G175150.1	Cla97C09G175150.1
ClPRX64	Cla97C09G177060.1	Cla97C09G177060.1	Cla97C09G177060.1	Cla97C09G177060.1	Cla97C09G177060.1	Cla97C09G177060.1	Cla97C09G177060.1	Cla97C09G177060.1	Cla97C09G177060.1	Cla97C09G177060.1	Cla97C09G177060.1
ClPRX65	Cla97C09G177290.1	Cla97C09G177290.1	Cla97C09G177290.1	Cla97C09G177290.1	Cla97C09G177290.1	Cla97C09G177290.1	Cla97C09G177290.1	Cla97C09G177290.1	Cla97C09G177290.1	Cla97C09G177290.1	Cla97C09G177290.1
ClPRX66	Cla97C09G177300.1	Cla97C09G177300.1	Cla97C09G177300.1	Cla97C09G177300.1	Cla97C09G177300.1	Cla97C09G177300.1	Cla97C09G177300.1	Cla97C09G177300.1	Cla97C09G177300.1	Cla97C09G177300.1	Cla97C09G177300.1
ClPRX67	Cla97C09G178920.1	Cla97C09G178920.1	Cla97C09G178920.1	Cla97C09G178920.1	Cla97C09G178920.1	Cla97C09G178920.1	Cla97C09G178920.1	Cla97C09G178920.1	Cla97C09G178920.1	Cla97C09G178920.1	Cla97C09G178920.1
ClPRX68	Cla97C09G180150.1	Cla97C09G180150.1	Cla97C09G180150.1	Cla97C09G180150.1	Cla97C09G180150.1	Cla97C09G180150.1	Cla97C09G180150.1	Cla97C09G180150.1	Cla97C09G180150.1	Cla97C09G180150.1	Cla97C09G180150.1
ClPRX69	Cla97C09G184240.1	Cla97C09G184240.1	Cla97C09G184240.1	Cla97C09G184240.1	Cla97C09G184240.1	Cla97C09G184240.1	Cla97C09G184240.1	Cla97C09G184240.1	Cla97C09G184240.1	Cla97C09G184240.1	Cla97C09G184240.1
ClPRX70	Cla97C10G197400.1	Cla97C10G197400.1	Cla97C10G197400.1	Cla97C10G197400.1	Cla97C10G197400.1	Cla97C10G197400.1	Cla97C10G197400.1	Cla97C10G197400.1	Cla97C10G197400.1	Cla97C10G197400.1	Cla97C10G197400.1
ClPRX71	Cla97C10G203590.1	Cla97C10G203590.1	Cla97C10G203590.1	Cla97C10G203590.1	Cla97C10G203590.1	Cla97C10G203590.1	Cla97C10G203590.1	Cla97C10G203590.1	Cla97C10G203590.1	Cla97C10G203590.1	Cla97C10G203590.1
ClPRX72	Cla97C11G206940.1	Cla97C11G206940.1	Cla97C11G206940.1	Cla97C11G206940.1	Cla97C11G206940.1	Cla97C11G206940.1	Cla97C11G206940.1	Cla97C11G206940.1	Cla97C11G206940.1	Cla97C11G206940.1	Cla97C11G206940.1
ClPRX73	Cla97C11G207220.1	Cla97C11G207220.1	Cla97C11G207220.1	Cla97C11G207220.1	Cla97C11G207220.1	Cla97C11G207220.1	Cla97C11G207220.1	Cla97C11G207220.1	Cla97C11G207220.1	Cla97C11G207220.1	Cla97C11G207220.1
ClPRX74	Cla97C11G207230.1	Cla97C11G207230.1	Cla97C11G207230.1	Cla97C11G207230.1	Cla97C11G207230.1	Cla97C11G207230.1	Cla97C11G207230.1	Cla97C11G207230.1	Cla97C11G207230.1	Cla97C11G207230.1	Cla97C11G207230.1
ClPRX75	Cla97C11G212730.1	Cla97C11G212730.1	Cla97C11G212730.1	Cla97C11G212730.1	Cla97C11G212730.1	Cla97C11G212730.1	Cla97C11G212730.1	Cla97C11G212730.1	Cla97C11G212730.1	Cla97C11G212730.1	Cla97C11G212730.1
ClPRX76	Cla97C11G214520.1	Cla97C11G214520.1	Cla97C11G214520.1	Cla97C11G214520.1	Cla97C11G214520.1	Cla97C11G214520.1	Cla97C11G214520.1	Cla97C11G214520.1	Cla97C11G214520.1	Cla97C11G214520.1	Cla97C11G214520.1
ClPRX77	Cla97C11G214530.1	Cla97C11G214530.1	Cla97C11G214530.1	Cla97C11G214530.1	Cla97C11G214530.1	Cla97C11G214530.1	Cla97C11G214530.1	Cla97C11G214530.1	Cla97C11G214530.1	Cla97C11G214530.1	Cla97C11G214530.1
ClPRX78	Cla97C11G214540.1	Cla97C11G214540.1	Cla97C11G214540.1	Cla97C11G214540.1	Cla97C11G214540.1	Cla97C11G214540.1	Cla97C11G214540.1	Cla97C11G214540.1	Cla97C11G214540.1	Cla97C11G214540.1	Cla97C11G214540.1
ClPRX79	Cla97C11G220240.1	Cla97C11G220240.1	Cla97C11G220240.1	Cla97C11G220240.1	Cla97C11G220240.1	Cla97C11G220240.1	Cla97C11G220240.1	Cla97C11G220240.1

## Sheet: MF
Number	PRX Gene	response to stimulus	cellular process	biological process	response to oxidative stress	response to chemical	cellular detoxification	response to toxic substance	detoxification	cellular responsę to toxic substance	cellular oxidant detoxification	cellular metabolic process	metabolic process
ClPRX01	Cla97C01G005010.1	Cla97C01G005010.1	Cla97C01G005010.1	Cla97C01G005010.1	Cla97C01G005010.1	Cla97C01G005010.1	Cla97C01G005010.1	Cla97C01G005010.1	Cla97C01G005010.1	Cla97C01G005010.1	Cla97C01G005010.1	Cla97C02G049940.1	Cla97C02G049940.1
ClPRX02	Cla97C01G011510.1	Cla97C01G011510.1	Cla97C01G011510.1	Cla97C01G011510.1	Cla97C01G011510.1	Cla97C01G011510.1	Cla97C01G011510.1	Cla97C01G011510.1	Cla97C01G011510.1	Cla97C01G011510.1	Cla97C01G011510.1	Cla97C01G005010.1	Cla97C01G005010.1
ClPRX03	Cla97C01G013060.1	Cla97C01G013060.1	Cla97C01G013060.1	Cla97C01G013060.1	Cla97C01G013060.1	Cla97C01G013060.1	Cla97C01G013060.1	Cla97C01G013060.1	Cla97C01G013060.1	Cla97C01G013060.1	Cla97C01G013060.1	Cla97C01G011510.1	Cla97C01G011510.1
ClPRX04	Cla97C01G015760.1	Cla97C01G015760.1	Cla97C01G015760.1	Cla97C01G015760.1	Cla97C01G015760.1	Cla97C01G015760.1	Cla97C01G015760.1	Cla97C01G015760.1	Cla97C01G015760.1	Cla97C01G015760.1	Cla97C01G015760.1	Cla97C01G013060.1	Cla97C01G013060.1
ClPRX05	Cla97C01G016570.1	Cla97C01G016570.1	Cla97C01G016570.1	Cla97C01G016570.1	Cla97C01G016570.1	Cla97C01G016570.1	Cla97C01G016570.1	Cla97C01G016570.1	Cla97C01G016570.1	Cla97C01G016570.1	Cla97C01G016570.1	Cla97C01G015760.1	Cla97C01G015760.1
ClPRX06	Cla97C01G019360.1	Cla97C01G019360.1	Cla97C01G019360.1	Cla97C01G019360.1	Cla97C01G019360.1	Cla97C01G019360.1	Cla97C01G019360.1	Cla97C01G019360.1	Cla97C01G019360.1	Cla97C01G019360.1	Cla97C01G019360.1	Cla97C01G016570.1	Cla97C01G016570.1
ClPRX07	Cla97C01G019890.1	Cla97C01G019890.1	Cla97C01G019890.1	Cla97C01G019890.1	Cla97C01G019890.1	Cla97C01G019890.1	Cla97C01G019890.1	Cla97C01G019890.1	Cla97C01G019890.1	Cla97C01G019890.1	Cla97C01G019890.1	Cla97C01G019360.1	Cla97C01G019360.1
ClPRX08	Cla97C01G020000.1	Cla97C01G020000.1	Cla97C01G020000.1	Cla97C01G020000.1	Cla97C01G020000.1	Cla97C01G020000.1	Cla97C01G020000.1	Cla97C01G020000.1	Cla97C01G020000.1	Cla97C01G020000.1	Cla97C01G020000.1	Cla97C01G020000.1	Cla97C01G020000.1
ClPRX09	Cla97C02G028190.1	Cla97C02G028190.1	Cla97C02G028190.1	Cla97C02G028190.1	Cla97C02G028190.1	Cla97C02G028190.1	Cla97C02G028190.1	Cla97C02G028190.1	Cla97C02G028190.1	Cla97C02G028190.1	Cla97C02G028190.1	Cla97C02G028190.1	Cla97C02G028190.1
ClPRX10	Cla97C02G028200.1	Cla97C02G028200.1	Cla97C02G028200.1	Cla97C02G028200.1	Cla97C02G028200.1	Cla97C02G028200.1	Cla97C02G028200.1	Cla97C02G028200.1	Cla97C02G028200.1	Cla97C02G028200.1	Cla97C02G028200.1	Cla97C02G028200.1	Cla97C02G028200.1
ClPRX11	Cla97C02G030990.1	Cla97C02G030990.1	Cla97C02G030990.1	Cla97C02G030990.1	Cla97C02G030990.1	Cla97C02G030990.1	Cla97C02G030990.1	Cla97C02G030990.1	Cla97C02G030990.1	Cla97C02G030990.1	Cla97C02G030990.1	Cla97C02G030990.1	Cla97C02G030990.1
ClPRX12	Cla97C02G035070.1	Cla97C02G035070.1	Cla97C02G035070.1	Cla97C02G035070.1	Cla97C02G035070.1	Cla97C02G035070.1	Cla97C02G035070.1	Cla97C02G035070.1	Cla97C02G035070.1	Cla97C02G035070.1	Cla97C02G035070.1	Cla97C02G035070.1	Cla97C02G035070.1
ClPRX13	Cla97C02G037820.1	Cla97C02G037820.1	Cla97C02G037820.1	Cla97C02G037820.1	Cla97C02G037820.1	Cla97C02G037820.1	Cla97C02G037820.1	Cla97C02G037820.1	Cla97C02G037820.1	Cla97C02G037820.1	Cla97C02G037820.1	Cla97C02G037820.1	Cla97C02G037820.1
ClPRX14	Cla97C02G044750.1	Cla97C02G044750.1	Cla97C02G044750.1	Cla97C02G044750.1	Cla97C02G044750.1	Cla97C02G044750.1	Cla97C02G044750.1	Cla97C02G044750.1	Cla97C02G044750.1	Cla97C02G044750.1	Cla97C02G044750.1	Cla97C02G044750.1	Cla97C02G044750.1
ClPRX15	Cla97C02G045070.1	Cla97C02G045070.1	Cla97C02G045070.1	Cla97C02G045070.1	Cla97C02G045070.1	Cla97C02G045070.1	Cla97C02G045070.1	Cla97C02G045070.1	Cla97C02G045070.1	Cla97C02G045070.1	Cla97C02G045070.1	Cla97C02G045070.1	Cla97C02G045070.1
ClPRX16	Cla97C02G045080.1	Cla97C02G045080.1	Cla97C02G045080.1	Cla97C02G045080.1	Cla97C02G045080.1	Cla97C02G045080.1	Cla97C02G045080.1	Cla97C02G045080.1	Cla97C02G045080.1	Cla97C02G045080.1	Cla97C02G045080.1	Cla97C02G045080.1	Cla97C02G045080.1
ClPRX17	Cla97C02G045090.1	Cla97C02G045090.1	Cla97C02G045090.1	Cla97C02G045090.1	Cla97C02G045090.1	Cla97C02G045090.1	Cla97C02G045090.1	Cla97C02G045090.1	Cla97C02G045090.1	Cla97C02G045090.1	Cla97C02G045090.1	Cla97C02G045090.1	Cla97C02G045090.1
ClPRX18	Cla97C02G045100.1	Cla97C02G045100.1	Cla97C02G045100.1	Cla97C02G045100.1	Cla97C02G045100.1	Cla97C02G045100.1	Cla97C02G045100.1	Cla97C02G045100.1	Cla97C02G045100.1	Cla97C02G045100.1	Cla97C02G045100.1	Cla97C02G045100.1	Cla97C02G045100.1
ClPRX19	Cla97C02G045120.1	Cla97C02G045120.1	Cla97C02G045120.1	Cla97C02G045120.1	Cla97C02G045120.1	Cla97C02G045120.1	Cla97C02G045120.1	Cla97C02G045120.1	Cla97C02G045120.1	Cla97C02G045120.1	Cla97C02G045120.1	Cla97C02G045120.1	Cla97C02G045120.1
ClPRX20	Cla97C02G045130.1	Cla97C02G045130.1	Cla97C02G045130.1	Cla97C02G045130.1	Cla97C02G045130.1	Cla97C02G045130.1	Cla97C02G045130.1	Cla97C02G045130.1	Cla97C02G045130.1	Cla97C02G045130.1	Cla97C02G045130.1	Cla97C02G045130.1	Cla97C02G045130.1
ClPRX21	Cla97C02G046770.1	Cla97C02G046770.1	Cla97C02G046770.1	Cla97C02G046770.1	Cla97C02G046770.1	Cla97C02G046770.1	Cla97C02G046770.1	Cla97C02G046770.1	Cla97C02G046770.1	Cla97C02G046770.1	Cla97C02G046770.1	Cla97C02G046770.1	Cla97C02G046770.1
ClPRX22	Cla97C02G049870.1	Cla97C02G049870.1	Cla97C02G049870.1	Cla97C02G049870.1	Cla97C02G049870.1	Cla97C02G049870.1	Cla97C02G049870.1	Cla97C02G049870.1	Cla97C02G049870.1	Cla97C02G049870.1	Cla97C02G049870.1	Cla97C02G049870.1	Cla97C02G049870.1
ClPRX23	Cla97C02G049880.1	Cla97C02G049880.1	Cla97C02G049880.1	Cla97C02G049880.1	Cla97C02G049880.1	Cla97C02G049880.1	Cla97C02G049880.1	Cla97C02G049880.1	Cla97C02G049880.1	Cla97C02G049880.1	Cla97C02G049880.1	Cla97C02G049880.1	Cla97C02G049880.1
ClPRX24	Cla97C02G049890.1	Cla97C02G049890.1	Cla97C02G049890.1	Cla97C02G049890.1	Cla97C02G049890.1	Cla97C02G049890.1	Cla97C02G049890.1	Cla97C02G049890.1	Cla97C02G049890.1	Cla97C02G049890.1	Cla97C02G049890.1	Cla97C02G049890.1	Cla97C02G049890.1
ClPRX25	Cla97C02G049900.1	Cla97C02G049900.1	Cla97C02G049900.1	Cla97C02G049900.1	Cla97C02G049900.1	Cla97C02G049900.1	Cla97C02G049900.1	Cla97C02G049900.1	Cla97C02G049900.1	Cla97C02G049900.1	Cla97C02G049900.1	Cla97C02G049900.1	Cla97C02G049900.1
ClPRX26	Cla97C02G049910.1	Cla97C02G049910.1	Cla97C02G049910.1	Cla97C02G049910.1	Cla97C02G049910.1	Cla97C02G049910.1	Cla97C02G049910.1	Cla97C02G049910.1	Cla97C02G049910.1	Cla97C02G049910.1	Cla97C02G049910.1	Cla97C02G049910.1	Cla97C02G049910.1
ClPRX27	Cla97C02G049920.1	Cla97C02G049920.1	Cla97C02G049920.1	Cla97C02G049920.1	Cla97C02G049920.1	Cla97C02G049920.1	Cla97C02G049920.1	Cla97C02G049920.1	Cla97C02G049920.1	Cla97C02G049920.1	Cla97C02G049920.1	Cla97C02G049920.1	Cla97C02G049920.1
ClPRX28	Cla97C02G049930.1	Cla97C02G049930.1	Cla97C02G049930.1	Cla97C02G049930.1	Cla97C02G049930.1	Cla97C02G049930.1	Cla97C02G049930.1	Cla97C02G049930.1	Cla97C02G049930.1	Cla97C02G049930.1	Cla97C02G049930.1	Cla97C02G049930.1	Cla97C02G049930.1
ClPRX29	Cla97C02G049940.1	Cla97C02G049940.1	Cla97C02G049940.1	Cla97C02G049940.1	Cla97C02G049940.1	Cla97C02G049940.1	Cla97C02G049940.1	Cla97C02G049940.1	Cla97C02G049940.1	Cla97C02G049940.1	Cla97C02G049940.1
ClPRX30	Cla97C02G049950.1	Cla97C02G049950.1	Cla97C02G049950.1	Cla97C02G049950.1	Cla97C02G049950.1	Cla97C02G049950.1	Cla97C02G049950.1	Cla97C02G049950.1	Cla97C02G049950.1	Cla97C02G049950.1	Cla97C02G049950.1	Cla97C02G049950.1	Cla97C02G049950.1
ClPRX31	Cla97C03G051030.1	Cla97C03G051030.1	Cla97C03G051030.1	Cla97C03G051030.1	Cla97C03G051030.1	Cla97C03G051030.1	Cla97C03G051030.1	Cla97C03G051030.1	Cla97C03G051030.1	Cla97C03G051030.1	Cla97C03G051030.1	Cla97C03G051030.1	Cla97C03G051030.1
ClPRX32	Cla97C03G053010.1	Cla97C03G053010.1	Cla97C03G053010.1	Cla97C03G053010.1								Cla97C03G053010.1	Cla97C03G053010.1
ClPRX33	Cla97C03G055260.1	Cla97C03G055260.1	Cla97C03G055260.1	Cla97C03G055260.1	Cla97C03G055260.1	Cla97C03G055260.1	Cla97C03G055260.1	Cla97C03G055260.1	Cla97C03G055260.1	Cla97C03G055260.1	Cla97C03G055260.1	Cla97C03G055260.1	Cla97C03G055260.1
ClPRX34	Cla97C03G055890.1	Cla97C03G055890.1	Cla97C03G055890.1	Cla97C03G055890.1	Cla97C03G055890.1	Cla97C03G055890.1	Cla97C03G055890.1	Cla97C03G055890.1	Cla97C03G055890.1	Cla97C03G055890.1	Cla97C03G055890.1	Cla97C03G055890.1	Cla97C03G055890.1
ClPRX35	Cla97C03G059200.1	Cla97C03G059200.1	Cla97C03G059200.1	Cla97C03G059200.1	Cla97C03G059200.1	Cla97C03G059200.1	Cla97C03G059200.1	Cla97C03G059200.1	Cla97C03G059200.1	Cla97C03G059200.1	Cla97C03G059200.1	Cla97C03G059200.1	Cla97C03G059200.1
ClPRX36	Cla97C04G070210.1	Cla97C04G070210.1	Cla97C04G070210.1	Cla97C04G070210.1	Cla97C04G070210.1	Cla97C04G070210.1	Cla97C04G070210.1	Cla97C04G070210.1	Cla97C04G070210.1	Cla97C04G070210.1	Cla97C04G070210.1	Cla97C04G070210.1	Cla97C04G070210.1
ClPRX37	Cla97C04G075580.1	Cla97C04G075580.1	Cla97C04G075580.1	Cla97C04G075580.1	Cla97C04G075580.1	Cla97C04G075580.1	Cla97C04G075580.1	Cla97C04G075580.1	Cla97C04G075580.1	Cla97C04G075580.1	Cla97C04G075580.1	Cla97C04G075580.1	Cla97C04G075580.1
ClPRX38	Cla97C05G089640.1	Cla97C05G089640.1	Cla97C05G089640.1	Cla97C05G089640.1	Cla97C05G089640.1	Cla97C05G089640.1	Cla97C05G089640.1	Cla97C05G089640.1	Cla97C05G089640.1	Cla97C05G089640.1	Cla97C05G089640.1	Cla97C05G089640.1	Cla97C05G089640.1
ClPRX39	Cla97C05G097050.1	Cla97C05G097050.1	Cla97C05G097050.1	Cla97C05G097050.1	Cla97C05G097050.1	Cla97C05G097050.1	Cla97C05G097050.1	Cla97C05G097050.1	Cla97C05G097050.1	Cla97C05G097050.1	Cla97C05G097050.1	Cla97C05G097050.1	Cla97C05G097050.1
ClPRX40	Cla97C05G098800.1	Cla97C05G098800.1	Cla97C05G098800.1	Cla97C05G098800.1	Cla97C05G098800.1	Cla97C05G098800.1	Cla97C05G098800.1	Cla97C05G098800.1	Cla97C05G098800.1	Cla97C05G098800.1	Cla97C05G098800.1	Cla97C05G098800.1	Cla97C05G098800.1
ClPRX41	Cla97C05G105280.1	Cla97C05G105280.1	Cla97C05G105280.1	Cla97C05G105280.1	Cla97C05G105280.1	Cla97C05G105280.1	Cla97C05G105280.1	Cla97C05G105280.1	Cla97C05G105280.1	Cla97C05G105280.1	Cla97C05G105280.1	Cla97C05G105280.1	Cla97C05G105280.1
ClPRX42	Cla97C05G107830.1	Cla97C05G107830.1	Cla97C05G107830.1	Cla97C05G107830.1	Cla97C05G107830.1	Cla97C05G107830.1	Cla97C05G107830.1	Cla97C05G107830.1	Cla97C05G107830.1	Cla97C05G107830.1	Cla97C05G107830.1	Cla97C05G107830.1	Cla97C05G107830.1
ClPRX43	Cla97C06G110270.1	Cla97C06G110270.1	Cla97C06G110270.1	Cla97C06G110270.1	Cla97C06G110270.1	Cla97C06G110270.1	Cla97C06G110270.1	Cla97C06G110270.1	Cla97C06G110270.1	Cla97C06G110270.1	Cla97C06G110270.1	Cla97C06G110270.1	Cla97C06G110270.1
ClPRX44	Cla97C06G113900.1	Cla97C06G113900.1	Cla97C06G113900.1	Cla97C06G113900.1	Cla97C06G113900.1	Cla97C06G113900.1	Cla97C06G113900.1	Cla97C06G113900.1	Cla97C06G113900.1	Cla97C06G113900.1	Cla97C06G113900.1	Cla97C06G113900.1	Cla97C06G113900.1
ClPRX45	Cla97C06G115010.1	Cla97C06G115010.1	Cla97C06G115010.1	Cla97C06G115010.1	Cla97C06G115010.1	Cla97C06G115010.1	Cla97C06G115010.1	Cla97C06G115010.1	Cla97C06G115010.1	Cla97C06G115010.1	Cla97C06G115010.1	Cla97C06G115010.1	Cla97C06G115010.1
ClPRX46	Cla97C06G115020.1	Cla97C06G115020.1	Cla97C06G115020.1	Cla97C06G115020.1	Cla97C06G115020.1	Cla97C06G115020.1	Cla97C06G115020.1	Cla97C06G115020.1	Cla97C06G115020.1	Cla97C06G115020.1	Cla97C06G115020.1	Cla97C06G115020.1	Cla97C06G115020.1
ClPRX47	Cla97C06G120340.1	Cla97C06G120340.1	Cla97C06G120340.1	Cla97C06G120340.1	Cla97C06G120340.1	Cla97C06G120340.1	Cla97C06G120340.1	Cla97C06G120340.1	Cla97C06G120340.1	Cla97C06G120340.1	Cla97C06G120340.1	Cla97C06G120340.1	Cla97C06G120340.1
ClPRX48	Cla97C06G120350.1	Cla97C06G120350.1	Cla97C06G120350.1	Cla97C06G120350.1	Cla97C06G120350.1	Cla97C06G120350.1	Cla97C06G120350.1	Cla97C06G120350.1	Cla97C06G120350.1	Cla97C06G120350.1	Cla97C06G120350.1	Cla97C06G120350.1	Cla97C06G120350.1
ClPRX49	Cla97C06G126320.1	Cla97C06G126320.1	Cla97C06G126320.1	Cla97C06G126320.1	Cla97C06G126320.1	Cla97C06G126320.1	Cla97C06G126320.1	Cla97C06G126320.1	Cla97C06G126320.1	Cla97C06G126320.1	Cla97C06G126320.1	Cla97C06G126320.1	Cla97C06G126320.1
ClPRX50	Cla97C07G131030.1	Cla97C07G131030.1	Cla97C07G131030.1	Cla97C07G131030.1	Cla97C07G131030.1	Cla97C07G131030.1	Cla97C07G131030.1	Cla97C07G131030.1	Cla97C07G131030.1	Cla97C07G131030.1	Cla97C07G131030.1	Cla97C07G131030.1	Cla97C07G131030.1
ClPRX51	Cla97C07G135790.1	Cla97C07G135790.1	Cla97C07G135790.1	Cla97C07G135790.1	Cla97C07G135790.1	Cla97C07G135790.1	Cla97C07G135790.1	Cla97C07G135790.1	Cla97C07G135790.1	Cla97C07G135790.1	Cla97C07G135790.1	Cla97C07G135790.1	Cla97C07G135790.1
ClPRX52	Cla97C07G144420.1	Cla97C07G144420.1	Cla97C07G144420.1	Cla97C07G144420.1	Cla97C07G144420.1	Cla97C07G144420.1	Cla97C07G144420.1	Cla97C07G144420.1	Cla97C07G144420.1	Cla97C07G144420.1	Cla97C07G144420.1	Cla97C07G144420.1	Cla97C07G144420.1
ClPRX53	Cla97C08G148570.1	Cla97C08G148570.1	Cla97C08G148570.1	Cla97C08G148570.1	Cla97C08G148570.1	Cla97C08G148570.1	Cla97C08G148570.1	Cla97C08G148570.1	Cla97C08G148570.1	Cla97C08G148570.1	Cla97C08G148570.1
ClPRX54	Cla97C08G156740.1	Cla97C08G156740.1	Cla97C08G156740.1	Cla97C08G156740.1	Cla97C08G156740.1	Cla97C08G156740.1	Cla97C08G156740.1	Cla97C08G156740.1	Cla97C08G156740.1	Cla97C08G156740.1	Cla97C08G156740.1
ClPRX55	Cla97C08G157670.1	Cla97C08G157670.1	Cla97C08G157670.1	Cla97C08G157670.1	Cla97C08G157670.1	Cla97C08G157670.1	Cla97C08G157670.1	Cla97C08G157670.1	Cla97C08G157670.1	Cla97C08G157670.1	Cla97C08G157670.1	Cla97C08G157670.1	Cla97C08G157670.1
ClPRX56	Cla97C09G167060.1	Cla97C09G167060.1	Cla97C09G167060.1	Cla97C09G167060.1	Cla97C09G167060.1	Cla97C09G167060.1	Cla97C09G167060.1	Cla97C09G167060.1	Cla97C09G167060.1	Cla97C09G167060.1	Cla97C09G167060.1	Cla97C09G167060.1	Cla97C09G167060.1
ClPRX57	Cla97C09G167070.1	Cla97C09G167070.1	Cla97C09G167070.1	Cla97C09G167070.1	Cla97C09G167070.1	Cla97C09G167070.1	Cla97C09G167070.1	Cla97C09G167070.1	Cla97C09G167070.1	Cla97C09G167070.1	Cla97C09G167070.1	Cla97C09G167070.1	Cla97C09G167070.1
ClPRX58	Cla97C09G167080.1	Cla97C09G167080.1	Cla97C09G167080.1	Cla97C09G167080.1	Cla97C09G167080.1	Cla97C09G167080.1	Cla97C09G167080.1	Cla97C09G167080.1	Cla97C09G167080.1	Cla97C09G167080.1	Cla97C09G167080.1	Cla97C09G167080.1	Cla97C09G167080.1
ClPRX59	Cla97C09G167090.1	Cla97C09G167090.1	Cla97C09G167090.1	Cla97C09G167090.1	Cla97C09G167090.1	Cla97C09G167090.1	Cla97C09G167090.1	Cla97C09G167090.1	Cla97C09G167090.1	Cla97C09G167090.1	Cla97C09G167090.1	Cla97C09G167090.1	Cla97C09G167090.1
ClPRX60	Cla97C09G167100.1	Cla97C09G167100.1	Cla97C09G167100.1	Cla97C09G167100.1	Cla97C09G167100.1	Cla97C09G167100.1	Cla97C09G167100.1	Cla97C09G167100.1	Cla97C09G167100.1	Cla97C09G167100.1	Cla97C09G167100.1	Cla97C09G167100.1	Cla97C09G167100.1
ClPRX61	Cla97C09G167110.1	Cla97C09G167110.1	Cla97C09G167110.1	Cla97C09G167110.1	Cla97C09G167110.1	Cla97C09G167110.1	Cla97C09G167110.1	Cla97C09G167110.1	Cla97C09G167110.1	Cla97C09G167110.1	Cla97C09G167110.1	Cla97C09G167110.1	Cla97C09G167110.1
ClPRX62	Cla97C09G167120.1	Cla97C09G167120.1	Cla97C09G167120.1	Cla97C09G167120.1	Cla97C09G167120.1	Cla97C09G167120.1	Cla97C09G167120.1	Cla97C09G167120.1	Cla97C09G167120.1	Cla97C09G167120.1	Cla97C09G167120.1	Cla97C09G167120.1	Cla97C09G167120.1
ClPRX63	Cla97C09G175150.1	Cla97C09G175150.1	Cla97C09G175150.1	Cla97C09G175150.1	Cla97C09G175150.1	Cla97C09G175150.1	Cla97C09G175150.1	Cla97C09G175150.1	Cla97C09G175150.1	Cla97C09G175150.1	Cla97C09G175150.1	Cla97C09G175150.1	Cla97C09G175150.1
ClPRX64	Cla97C09G177060.1	Cla97C09G177060.1	Cla97C09G177060.1	Cla97C09G177060.1	Cla97C09G177060.1	Cla97C09G177060.1	Cla97C09G177060.1	Cla97C09G177060.1	Cla97C09G177060.1	Cla97C09G177060.1	Cla97C09G177060.1	Cla97C09G177060.1	Cla97C09G177060.1
ClPRX65	Cla97C09G177290.1	Cla97C09G177290.1	Cla97C09G177290.1	Cla97C09G177290.1	Cla97C09G177290.1	Cla97C09G177290.1	Cla97C09G177290.1	Cla97C09G177290.1	Cla97C09G177290.1	Cla97C09G177290.1	Cla97C09G177290.1	Cla97C09G177290.1	Cla97C09G177290.1
ClPRX66	Cla97C09G177300.1	Cla97C09G177300.1	Cla97C09G177300.1	Cla97C09G177300.1	Cla97C09G177300.1	Cla97C09G177300.1	Cla97C09G177300.1	Cla97C09G177300.1	Cla97C09G177300.1	Cla97C09G177300.1	Cla97C09G177300.1	Cla97C09G177300.1	Cla97C09G177300.1
ClPRX67	Cla97C09G178920.1	Cla97C09G178920.1	Cla97C09G178920.1	Cla97C09G178920.1	Cla97C09G178920.1	Cla97C09G178920.1	Cla97C09G178920.1	Cla97C09G178920.1	Cla97C09G178920.1	Cla97C09G178920.1	Cla97C09G178920.1	Cla97C09G178920.1	Cla97C09G178920.1
ClPRX68	Cla97C09G180150.1	Cla97C09G180150.1	Cla97C09G180150.1	Cla97C09G180150.1	Cla97C09G180150.1	Cla97C09G180150.1	Cla97C09G180150.1	Cla97C09G180150.1	Cla97C09G180150.1	Cla97C09G180150.1	Cla97C09G180150.1	Cla97C09G180150.1	Cla97C09G180150.1
ClPRX69	Cla97C09G184240.1	Cla97C09G184240.1	Cla97C09G184240.1	Cla97C09G184240.1	Cla97C09G184240.1	Cla97C09G184240.1	Cla97C09G184240.1	Cla97C09G184240.1	Cla97C09G184240.1	Cla97C09G184240.1	Cla97C09G184240.1	Cla97C09G184240.1	Cla97C09G184240.1
ClPRX70	Cla97C10G197400.1	Cla97C10G197400.1	Cla97C10G197400.1	Cla97C10G197400.1	Cla97C10G197400.1	Cla97C10G197400.1	Cla97C10G197400.1	Cla97C10G197400.1	Cla97C10G197400.1	Cla97C10G197400.1	Cla97C10G197400.1	Cla97C10G197400.1	Cla97C10G197400.1
ClPRX71	Cla97C10G203590.1	Cla97C10G203590.1	Cla97C10G203590.1	Cla97C10G203590.1	Cla97C10G203590.1	Cla97C10G203590.1	Cla97C10G203590.1	Cla97C10G203590.1	Cla97C10G203590.1	Cla97C10G203590.1	Cla97C10G203590.1	Cla97C10G203590.1	Cla97C10G203590.1
ClPRX72	Cla97C11G206940.1	Cla97C11G206940.1	Cla97C11G206940.1	Cla97C11G206940.1	Cla97C11G206940.1	Cla97C11G206940.1	Cla97C11G206940.1	Cla97C11G206940.1	Cla97C11G206940.1	Cla97C11G206940.1	Cla97C11G206940.1	Cla97C11G206940.1	Cla97C11G206940.1
ClPRX73	Cla97C11G207220.1	Cla97C11G207220.1	Cla97C11G207220.1	Cla97C11G207220.1	Cla97C11G207220.1	Cla97C11G207220.1	Cla97C11G207220.1	Cla97C11G207220.1	Cla97C11G207220.1	Cla97C11G207220.1	Cla97C11G207220.1	Cla97C11G207220.1	Cla97C11G207220.1
ClPRX74	Cla97C11G207230.1	Cla97C11G207230.1	Cla97C11G207230.1	Cla97C11G207230.1	Cla97C11G207230.1	Cla97C11G207230.1	Cla97C11G207230.1	Cla97C11G207230.1	Cla97C11G207230.1	Cla97C11G207230.1	Cla97C11G207230.1	Cla97C11G207230.1	Cla97C11G207230.1
ClPRX75	Cla97C11G212730.1	Cla97C11G212730.1	Cla97C11G212730.1	Cla97C11G212730.1	Cla97C11G212730.1	Cla97C11G212730.1	Cla97C11G212730.1	Cla97C11G212730.1	Cla97C11G212730.1	Cla97C11G212730.1	Cla97C11G212730.1	Cla97C11G212730.1	Cla97C11G212730.1
ClPRX76	Cla97C11G214520.1	Cla97C11G214520.1	Cla97C11G214520.1	Cla97C11G214520.1	Cla97C11G214520.1	Cla97C11G214520.1	Cla97C11G214520.1	Cla97C11G214520.1	Cla97C11G214520.1	Cla97C11G214520.1	Cla97C11G214520.1	Cla97C11G214520.1	Cla97C11G214520.1
ClPRX77	Cla97C11G214530.1	Cla97C11G214530.1	Cla97C11G214530.1	Cla97C11G214530.1	Cla97C11G214530.1	Cla97C11G214530.1	Cla97C11G214530.1	Cla97C11G214530.1	Cla97C11G214530.1	Cla97C11G214530.1	Cla97C11G214530.1	Cla97C11G214530.1	Cla97C11G214530.1
ClPRX78	Cla97C11G214540.1	Cla97C11G214540.1	Cla97C11G214540.1	Cla97C11G214540.1	Cla97C11G214540.1	Cla97C11G214540.1	Cla97C11G214540.1	Cla97C11G214540.1	Cla97C11G214540.1	Cla97C11G214540.1	Cla97C11G214540.1	Cla97C11G214540.1	Cla97C11G214540.1
ClPRX79	Cla97C11G220240.1	Cla97C11G220240.1	Cla97C11G220240.1	Cla97C11G220240.1	Cla97C11G220240.1	Cla97C11G220240.1	Cla97C11G220240.1	Cla97C11G220240.1	Cla97C11G220240.1	Cla97C11G220240.1	Cla97C11G220240.1
