# Supplementary material for: Genome-Wide Analysis of the Peroxidase Gene Family and Verification of Lignin Synthesis-Related Genes in Watermelon
Source: Int J Mol Sci. 2022 Jan 7;23(2):642. doi: 10.3390/ijms23020642 (PMC8775647; doi:10.3390/ijms23020642)
Supplement: Supplementary file 1 [file ijms-23-00642-s001.zip › Tab.S7.xlsx]

## Sheet: KEGG
Term Name	MainClass	GeneHitsInSelectedSet	AllGenesInSelectedSet	GeneHitsInBackground	AllGenesInBackground	p-value	enrichFactor	GeneListInSelectedSets	corrected p-value(BH method)
Biosynthesis of other secondary metabolites	A09100 Metabolism	68	75	212	7292	1.11e-16	31.1859	[Cla97C02G049940.1, Cla97C06G110270.1, Cla97C02G049900.1, Cla97C06G115010.1, Cla97C09G167090.1, Cla97C06G126320.1, Cla97C02G045120.1, Cla97C05G098800.1, Cla97C02G035070.1, Cla97C06G120350.1, Cla97C11G214540.1, Cla97C02G049880.1, Cla97C09G175150.1, Cla97C10G197400.1, Cla97C01G011510.1, Cla97C03G059200.1, Cla97C05G089640.1, Cla97C09G184240.1, Cla97C02G049930.1, Cla97C11G206940.1, Cla97C03G055260.1,…	1.78e-15
Phenylpropanoid biosynthesis	A09100 Metabolism	68	75	142	7292	1.11e-16	46.5592	[Cla97C02G049940.1, Cla97C06G110270.1, Cla97C02G049900.1, Cla97C06G115010.1, Cla97C09G167090.1, Cla97C06G126320.1, Cla97C02G045120.1, Cla97C05G098800.1, Cla97C02G035070.1, Cla97C06G120350.1, Cla97C11G214540.1, Cla97C02G049880.1, Cla97C09G175150.1, Cla97C10G197400.1, Cla97C01G011510.1, Cla97C03G059200.1, Cla97C05G089640.1, Cla97C09G184240.1, Cla97C02G049930.1, Cla97C11G206940.1, Cla97C03G055260.1,…	1.78e-15
Metabolism	A09100 Metabolism	74	75	2060	7292	3.33e-16	3.49261	[Cla97C02G049940.1, Cla97C06G110270.1, Cla97C01G019890.1, Cla97C02G046770.1, Cla97C02G049900.1, Cla97C06G115010.1, Cla97C09G167090.1, Cla97C06G126320.1, Cla97C02G045120.1, Cla97C05G098800.1, Cla97C02G035070.1, Cla97C06G120350.1, Cla97C11G214540.1, Cla97C02G049880.1, Cla97C09G175150.1, Cla97C10G197400.1, Cla97C01G011510.1, Cla97C03G059200.1, Cla97C05G089640.1, Cla97C09G184240.1, Cla97C02G049930.1,…	1.78e-15
Ascorbate and aldarate metabolism	A09100 Metabolism	6	75	54	7292	1.69e-05	10.803	[Cla97C01G019890.1, Cla97C02G046770.1, Cla97C02G030990.1, Cla97C11G220240.1, Cla97C08G156740.1, Cla97C08G148570.1]	6.75e-05
Glutathione metabolism	A09100 Metabolism	6	75	67	7292	5.87e-05	8.70687	[Cla97C01G019890.1, Cla97C02G046770.1, Cla97C02G030990.1, Cla97C11G220240.1, Cla97C08G156740.1, Cla97C08G148570.1]	0.000188
Metabolism of other amino acids	A09100 Metabolism	6	75	176	7292	0.00923311	3.31455	[Cla97C01G019890.1, Cla97C02G046770.1, Cla97C02G030990.1, Cla97C11G220240.1, Cla97C08G156740.1, Cla97C08G148570.1]	0.0246216

## Sheet: Gene
Number	PRX Gene	Biosynthesis of other secondary metabolites	Phenylpropanoid biosynthesis	Metabolism	Ascorbate and aldarate metabolism	Glutathione metabolism	Metabolism of other amino acids
ClPRX01	Cla97C01G005010.1	Cla97C01G005010.1	Cla97C01G005010.1	Cla97C01G005010.1
ClPRX02	Cla97C01G011510.1	Cla97C01G011510.1	Cla97C01G011510.1	Cla97C01G011510.1
ClPRX03	Cla97C01G013060.1	Cla97C01G013060.1	Cla97C01G013060.1	Cla97C01G013060.1
ClPRX04	Cla97C01G015760.1	Cla97C01G015760.1	Cla97C01G015760.1	Cla97C01G015760.1
ClPRX05	Cla97C01G016570.1	Cla97C01G016570.1	Cla97C01G016570.1	Cla97C01G016570.1
ClPRX06	Cla97C01G019360.1	Cla97C01G019360.1	Cla97C01G019360.1	Cla97C01G019360.1
ClPRX07	Cla97C01G019890.1			Cla97C01G019890.1	Cla97C01G019890.1	Cla97C01G019890.1	Cla97C01G019890.1
ClPRX08	Cla97C01G020000.1	Cla97C01G020000.1	Cla97C01G020000.1	Cla97C01G020000.1
ClPRX09	Cla97C02G028190.1	Cla97C02G028190.1	Cla97C02G028190.1	Cla97C02G028190.1
ClPRX10	Cla97C02G028200.1	Cla97C02G028200.1	Cla97C02G028200.1	Cla97C02G028200.1
ClPRX11	Cla97C02G030990.1			Cla97C02G030990.1	Cla97C02G030990.1	Cla97C02G030990.1	Cla97C02G030990.1
ClPRX12	Cla97C02G035070.1	Cla97C02G035070.1	Cla97C02G035070.1	Cla97C02G035070.1
ClPRX13	Cla97C02G037820.1	Cla97C02G037820.1	Cla97C02G037820.1	Cla97C02G037820.1
ClPRX14	Cla97C02G044750.1	Cla97C02G044750.1	Cla97C02G044750.1	Cla97C02G044750.1
ClPRX15	Cla97C02G045070.1	Cla97C02G045070.1	Cla97C02G045070.1	Cla97C02G045070.1
ClPRX16	Cla97C02G045080.1
ClPRX17	Cla97C02G045090.1	Cla97C02G045090.1	Cla97C02G045090.1	Cla97C02G045090.1
ClPRX18	Cla97C02G045100.1	Cla97C02G045100.1	Cla97C02G045100.1	Cla97C02G045100.1
ClPRX19	Cla97C02G045120.1	Cla97C02G045120.1	Cla97C02G045120.1	Cla97C02G045120.1
ClPRX20	Cla97C02G045130.1	Cla97C02G045130.1	Cla97C02G045130.1	Cla97C02G045130.1
ClPRX21	Cla97C02G046770.1			Cla97C02G046770.1	Cla97C02G046770.1	Cla97C02G046770.1	Cla97C02G046770.1
ClPRX22	Cla97C02G049870.1	Cla97C02G049870.1	Cla97C02G049870.1	Cla97C02G049870.1
ClPRX23	Cla97C02G049880.1	Cla97C02G049880.1	Cla97C02G049880.1	Cla97C02G049880.1
ClPRX24	Cla97C02G049890.1	Cla97C02G049890.1	Cla97C02G049890.1	Cla97C02G049890.1
ClPRX25	Cla97C02G049900.1	Cla97C02G049900.1	Cla97C02G049900.1	Cla97C02G049900.1
ClPRX26	Cla97C02G049910.1	Cla97C02G049910.1	Cla97C02G049910.1	Cla97C02G049910.1
ClPRX27	Cla97C02G049920.1	Cla97C02G049920.1	Cla97C02G049920.1	Cla97C02G049920.1
ClPRX28	Cla97C02G049930.1	Cla97C02G049930.1	Cla97C02G049930.1	Cla97C02G049930.1
ClPRX29	Cla97C02G049940.1	Cla97C02G049940.1	Cla97C02G049940.1	Cla97C02G049940.1
ClPRX30	Cla97C02G049950.1	Cla97C02G049950.1	Cla97C02G049950.1	Cla97C02G049950.1
ClPRX31	Cla97C03G051030.1	Cla97C03G051030.1	Cla97C03G051030.1	Cla97C03G051030.1
ClPRX32	Cla97C03G053010.1
ClPRX33	Cla97C03G055260.1	Cla97C03G055260.1	Cla97C03G055260.1	Cla97C03G055260.1
ClPRX34	Cla97C03G055890.1	Cla97C03G055890.1	Cla97C03G055890.1	Cla97C03G055890.1
ClPRX35	Cla97C03G059200.1	Cla97C03G059200.1	Cla97C03G059200.1	Cla97C03G059200.1
ClPRX36	Cla97C04G070210.1	Cla97C04G070210.1	Cla97C04G070210.1	Cla97C04G070210.1
ClPRX37	Cla97C04G075580.1	Cla97C04G075580.1	Cla97C04G075580.1	Cla97C04G075580.1
ClPRX38	Cla97C05G089640.1	Cla97C05G089640.1	Cla97C05G089640.1	Cla97C05G089640.1
ClPRX39	Cla97C05G097050.1	Cla97C05G097050.1	Cla97C05G097050.1	Cla97C05G097050.1
ClPRX40	Cla97C05G098800.1	Cla97C05G098800.1	Cla97C05G098800.1	Cla97C05G098800.1
ClPRX41	Cla97C05G105280.1	Cla97C05G105280.1	Cla97C05G105280.1	Cla97C05G105280.1
ClPRX42	Cla97C05G107830.1
ClPRX43	Cla97C06G110270.1	Cla97C06G110270.1	Cla97C06G110270.1	Cla97C06G110270.1
ClPRX44	Cla97C06G113900.1	Cla97C06G113900.1	Cla97C06G113900.1	Cla97C06G113900.1
ClPRX45	Cla97C06G115010.1	Cla97C06G115010.1	Cla97C06G115010.1	Cla97C06G115010.1
ClPRX46	Cla97C06G115020.1	Cla97C06G115020.1	Cla97C06G115020.1	Cla97C06G115020.1
ClPRX47	Cla97C06G120340.1	Cla97C06G120340.1	Cla97C06G120340.1	Cla97C06G120340.1
ClPRX48	Cla97C06G120350.1	Cla97C06G120350.1	Cla97C06G120350.1	Cla97C06G120350.1
ClPRX49	Cla97C06G126320.1	Cla97C06G126320.1	Cla97C06G126320.1	Cla97C06G126320.1
ClPRX50	Cla97C07G131030.1	Cla97C07G131030.1	Cla97C07G131030.1	Cla97C07G131030.1
ClPRX51	Cla97C07G135790.1	Cla97C07G135790.1	Cla97C07G135790.1	Cla97C07G135790.1
ClPRX52	Cla97C07G144420.1	Cla97C07G144420.1	Cla97C07G144420.1	Cla97C07G144420.1
ClPRX53	Cla97C08G148570.1			Cla97C08G148570.1	Cla97C08G148570.1	Cla97C08G148570.1	Cla97C08G148570.1
ClPRX54	Cla97C08G156740.1	Cla97C08G157670.1	Cla97C08G157670.1	Cla97C08G156740.1	Cla97C08G156740.1	Cla97C08G156740.1	Cla97C08G156740.1
ClPRX55	Cla97C08G157670.1			Cla97C08G157670.1
ClPRX56	Cla97C09G167060.1
ClPRX57	Cla97C09G167070.1	Cla97C09G167070.1	Cla97C09G167070.1	Cla97C09G167070.1
ClPRX58	Cla97C09G167080.1	Cla97C09G167080.1	Cla97C09G167080.1	Cla97C09G167080.1
ClPRX59	Cla97C09G167090.1	Cla97C09G167090.1	Cla97C09G167090.1	Cla97C09G167090.1
ClPRX60	Cla97C09G167100.1	Cla97C09G167100.1	Cla97C09G167100.1	Cla97C09G167100.1
ClPRX61	Cla97C09G167110.1
ClPRX62	Cla97C09G167120.1	Cla97C09G167120.1	Cla97C09G167120.1	Cla97C09G167120.1
ClPRX63	Cla97C09G175150.1	Cla97C09G175150.1	Cla97C09G175150.1	Cla97C09G175150.1
ClPRX64	Cla97C09G177060.1	Cla97C09G177060.1	Cla97C09G177060.1	Cla97C09G177060.1
ClPRX65	Cla97C09G177290.1	Cla97C09G177290.1	Cla97C09G177290.1	Cla97C09G177290.1
ClPRX66	Cla97C09G177300.1	Cla97C09G177300.1	Cla97C09G177300.1	Cla97C09G177300.1
ClPRX67	Cla97C09G178920.1	Cla97C09G178920.1	Cla97C09G178920.1	Cla97C09G178920.1
ClPRX68	Cla97C09G180150.1	Cla97C09G180150.1	Cla97C09G180150.1	Cla97C09G180150.1
ClPRX69	Cla97C09G184240.1	Cla97C09G184240.1	Cla97C09G184240.1	Cla97C09G184240.1
ClPRX70	Cla97C10G197400.1	Cla97C10G197400.1	Cla97C10G197400.1	Cla97C10G197400.1
ClPRX71	Cla97C10G203590.1	Cla97C10G203590.1	Cla97C10G203590.1	Cla97C10G203590.1
ClPRX72	Cla97C11G206940.1	Cla97C11G206940.1	Cla97C11G206940.1	Cla97C11G206940.1
ClPRX73	Cla97C11G207220.1	Cla97C11G207220.1	Cla97C11G207220.1	Cla97C11G207220.1
ClPRX74	Cla97C11G207230.1	Cla97C11G207230.1	Cla97C11G207230.1	Cla97C11G207230.1
ClPRX75	Cla97C11G212730.1	Cla97C11G212730.1	Cla97C11G212730.1	Cla97C11G212730.1
ClPRX76	Cla97C11G214520.1	Cla97C11G214520.1	Cla97C11G214520.1	Cla97C11G214520.1
ClPRX77	Cla97C11G214530.1	Cla97C11G214530.1	Cla97C11G214530.1	Cla97C11G214530.1
ClPRX78	Cla97C11G214540.1	Cla97C11G214540.1	Cla97C11G214540.1	Cla97C11G214540.1
ClPRX79	Cla97C11G220240.1			Cla97C11G220240.1	Cla97C11G220240.1	Cla97C11G220240.1	Cla97C11G220240.1
