# Supplementary material for: Genome-Wide Analysis of the Peroxidase Gene Family and Verification of Lignin Synthesis-Related Genes in Watermelon
Source: Int J Mol Sci. 2022 Jan 7;23(2):642. doi: 10.3390/ijms23020642 (PMC8775647; doi:10.3390/ijms23020642)
Supplement: Supplementary file 1 [file ijms-23-00642-s001.zip › Tab.S8.xlsx]

## Sheet: Element position 
Gene	Starting point	End position	Element	Function
Cla97C01G013060.1	964	1004	TGA-element	auxin-responsive element
Cla97C02G028190.1	740	780	TGA-element	auxin-responsive element
Cla97C02G030990.1	581	621	TGA-element	auxin-responsive element
Cla97C02G035070.1	1174	1214	TGA-element	auxin-responsive element
Cla97C02G037820.1	1814	1854	TGA-element	auxin-responsive element
Cla97C02G045100.1	1115	1155	TGA-element	auxin-responsive element
Cla97C02G046770.1	1089	1129	TGA-element	auxin-responsive element
Cla97C02G049870.1	145	185	TGA-element	auxin-responsive element
Cla97C02G049880.1	434	474	TGA-element	auxin-responsive element
Cla97C02G049880.1	346	386	TGA-element	auxin-responsive element
Cla97C02G049920.1	1377	1417	TGA-element	auxin-responsive element
Cla97C02G049920.1	800	840	TGA-element	auxin-responsive element
Cla97C02G049920.1	761	801	TGA-element	auxin-responsive element
Cla97C05G089640.1	1834	1874	TGA-element	auxin-responsive element
Cla97C05G107830.1	234	274	TGA-element	auxin-responsive element
Cla97C06G113900.1	430	470	TGA-element	auxin-responsive element
Cla97C06G120340.1	1315	1355	TGA-element	auxin-responsive element
Cla97C06G120340.1	752	792	TGA-element	auxin-responsive element
Cla97C07G131030.1	556	596	TGA-element	auxin-responsive element
Cla97C07G131030.1	208	248	TGA-element	auxin-responsive element
Cla97C07G135790.1	666	706	TGA-element	auxin-responsive element
Cla97C08G156740.1	875	915	TGA-element	auxin-responsive element
Cla97C08G157670.1	311	351	TGA-element	auxin-responsive element
Cla97C09G167060.1	962	1002	TGA-element	auxin-responsive element
Cla97C09G167110.1	1317	1357	TGA-element	auxin-responsive element
Cla97C09G167120.1	1821	1861	TGA-element	auxin-responsive element
Cla97C09G175150.1	143	183	TGA-element	auxin-responsive element
Cla97C09G177290.1	1816	1856	TGA-element	auxin-responsive element
Cla97C09G177290.1	1121	1161	TGA-element	auxin-responsive element
Cla97C09G177300.1	1831	1871	TGA-element	auxin-responsive element
Cla97C09G184240.1	930	970	TGA-element	auxin-responsive element
Cla97C10G197400.1	1910	1950	TGA-element	auxin-responsive element
Cla97C11G207230.1	352	392	TGA-element	auxin-responsive element
Cla97C11G212730.1	185	225	TGA-element	auxin-responsive element
Cla97C01G005010.1	1139	1179	TC-rich repeats	cis-acting element involved in defense and stress responsiveness
Cla97C01G015760.1	1618	1658	TC-rich repeats	cis-acting element involved in defense and stress responsiveness
Cla97C01G020000.1	1139	1179	TC-rich repeats	cis-acting element involved in defense and stress responsiveness
Cla97C01G020000.1	157	197	TC-rich repeats	cis-acting element involved in defense and stress responsiveness
Cla97C02G028190.1	1698	1738	TC-rich repeats	cis-acting element involved in defense and stress responsiveness
Cla97C02G028200.1	38	78	TC-rich repeats	cis-acting element involved in defense and stress responsiveness
Cla97C02G035070.1	1628	1668	TC-rich repeats	cis-acting element involved in defense and stress responsiveness
Cla97C02G045070.1	1704	1744	TC-rich repeats	cis-acting element involved in defense and stress responsiveness
Cla97C02G045090.1	364	404	TC-rich repeats	cis-acting element involved in defense and stress responsiveness
Cla97C02G049880.1	1822	1862	TC-rich repeats	cis-acting element involved in defense and stress responsiveness
Cla97C02G049880.1	391	431	TC-rich repeats	cis-acting element involved in defense and stress responsiveness
Cla97C02G049890.1	1219	1259	TC-rich repeats	cis-acting element involved in defense and stress responsiveness
Cla97C02G049900.1	1370	1410	TC-rich repeats	cis-acting element involved in defense and stress responsiveness
Cla97C02G049900.1	532	572	TC-rich repeats	cis-acting element involved in defense and stress responsiveness
Cla97C02G049910.1	1599	1639	TC-rich repeats	cis-acting element involved in defense and stress responsiveness
Cla97C02G049920.1	1434	1474	TC-rich repeats	cis-acting element involved in defense and stress responsiveness
Cla97C02G049920.1	746	786	TC-rich repeats	cis-acting element involved in defense and stress responsiveness
Cla97C02G049920.1	645	685	TC-rich repeats	cis-acting element involved in defense and stress responsiveness
Cla97C03G053010.1	1124	1164	TC-rich repeats	cis-acting element involved in defense and stress responsiveness
Cla97C03G055260.1	1852	1892	TC-rich repeats	cis-acting element involved in defense and stress responsiveness
Cla97C03G055260.1	1269	1309	TC-rich repeats	cis-acting element involved in defense and stress responsiveness
Cla97C04G070210.1	1660	1700	TC-rich repeats	cis-acting element involved in defense and stress responsiveness
Cla97C04G070210.1	444	484	TC-rich repeats	cis-acting element involved in defense and stress responsiveness
Cla97C05G107830.1	297	337	TC-rich repeats	cis-acting element involved in defense and stress responsiveness
Cla97C06G115010.1	1970	2000	TC-rich repeats	cis-acting element involved in defense and stress responsiveness
Cla97C07G131030.1	406	446	TC-rich repeats	cis-acting element involved in defense and stress responsiveness
Cla97C08G156740.1	1403	1443	TC-rich repeats	cis-acting element involved in defense and stress responsiveness
Cla97C09G167080.1	1507	1547	TC-rich repeats	cis-acting element involved in defense and stress responsiveness
Cla97C09G167090.1	658	698	TC-rich repeats	cis-acting element involved in defense and stress responsiveness
Cla97C09G167110.1	1814	1854	TC-rich repeats	cis-acting element involved in defense and stress responsiveness
Cla97C10G197400.1	1253	1293	TC-rich repeats	cis-acting element involved in defense and stress responsiveness
Cla97C11G206940.1	1246	1286	TC-rich repeats	cis-acting element involved in defense and stress responsiveness
Cla97C11G207220.1	1479	1519	TC-rich repeats	cis-acting element involved in defense and stress responsiveness
Cla97C11G214520.1	698	738	TC-rich repeats	cis-acting element involved in defense and stress responsiveness
Cla97C11G214530.1	438	478	TC-rich repeats	cis-acting element involved in defense and stress responsiveness
Cla97C11G220240.1	1218	1258	TC-rich repeats	cis-acting element involved in defense and stress responsiveness
Cla97C01G013060.1	453	493	TATC-box	cis-acting element involved in gibberellin-responsiveness
Cla97C01G019360.1	261	301	TATC-box	cis-acting element involved in gibberellin-responsiveness
Cla97C01G020000.1	629	669	TATC-box	cis-acting element involved in gibberellin-responsiveness
Cla97C02G045090.1	1332	1372	TATC-box	cis-acting element involved in gibberellin-responsiveness
Cla97C02G049870.1	1237	1277	TATC-box	cis-acting element involved in gibberellin-responsiveness
Cla97C02G049870.1	973	1013	TATC-box	cis-acting element involved in gibberellin-responsiveness
Cla97C02G049920.1	410	450	TATC-box	cis-acting element involved in gibberellin-responsiveness
Cla97C02G049940.1	1099	1139	TATC-box	cis-acting element involved in gibberellin-responsiveness
Cla97C03G059200.1	42	82	TATC-box	cis-acting element involved in gibberellin-responsiveness
Cla97C04G070210.1	869	909	TATC-box	cis-acting element involved in gibberellin-responsiveness
Cla97C06G115020.1	1794	1834	TATC-box	cis-acting element involved in gibberellin-responsiveness
Cla97C08G156740.1	449	489	TATC-box	cis-acting element involved in gibberellin-responsiveness
Cla97C09G167060.1	91	131	TATC-box	cis-acting element involved in gibberellin-responsiveness
Cla97C09G167070.1	1733	1773	TATC-box	cis-acting element involved in gibberellin-responsiveness
Cla97C11G207220.1	1179	1219	TATC-box	cis-acting element involved in gibberellin-responsiveness
Cla97C03G059200.1	1377	1417	ACE	cis-acting element involved in light responsiveness
Cla97C06G113900.1	1427	1467	ACE	cis-acting element involved in light responsiveness
Cla97C08G156740.1	36	76	ACE	cis-acting element involved in light responsiveness
Cla97C09G167100.1	1422	1462	ACE	cis-acting element involved in light responsiveness
Cla97C09G178920.1	811	851	ACE	cis-acting element involved in light responsiveness
Cla97C01G005010.1	1845	1885	LTR	cis-acting element involved in low-temperature responsiveness
Cla97C01G013060.1	1263	1303	LTR	cis-acting element involved in low-temperature responsiveness
Cla97C02G028190.1	1204	1244	LTR	cis-acting element involved in low-temperature responsiveness
Cla97C02G030990.1	1719	1759	LTR	cis-acting element involved in low-temperature responsiveness
Cla97C02G045070.1	114	154	LTR	cis-acting element involved in low-temperature responsiveness
Cla97C02G045080.1	813	853	LTR	cis-acting element involved in low-temperature responsiveness
Cla97C02G046770.1	669	709	LTR	cis-acting element involved in low-temperature responsiveness
Cla97C02G049880.1	1513	1553	LTR	cis-acting element involved in low-temperature responsiveness
Cla97C02G049880.1	1461	1501	LTR	cis-acting element involved in low-temperature responsiveness
Cla97C02G049900.1	538	578	LTR	cis-acting element involved in low-temperature responsiveness
Cla97C02G049920.1	1161	1201	LTR	cis-acting element involved in low-temperature responsiveness
Cla97C02G049920.1	599	639	LTR	cis-acting element involved in low-temperature responsiveness
Cla97C03G051030.1	863	903	LTR	cis-acting element involved in low-temperature responsiveness
Cla97C03G051030.1	755	795	LTR	cis-acting element involved in low-temperature responsiveness
Cla97C03G055260.1	26	66	LTR	cis-acting element involved in low-temperature responsiveness
Cla97C05G105280.1	1342	1382	LTR	cis-acting element involved in low-temperature responsiveness
Cla97C05G107830.1	80	120	LTR	cis-acting element involved in low-temperature responsiveness
Cla97C06G113900.1	1172	1212	LTR	cis-acting element involved in low-temperature responsiveness
Cla97C06G113900.1	205	245	LTR	cis-acting element involved in low-temperature responsiveness
Cla97C07G135790.1	699	739	LTR	cis-acting element involved in low-temperature responsiveness
Cla97C07G135790.1	0	38	LTR	cis-acting element involved in low-temperature responsiveness
Cla97C08G148570.1	1735	1775	LTR	cis-acting element involved in low-temperature responsiveness
Cla97C08G156740.1	592	632	LTR	cis-acting element involved in low-temperature responsiveness
Cla97C08G156740.1	111	151	LTR	cis-acting element involved in low-temperature responsiveness
Cla97C08G157670.1	26	66	LTR	cis-acting element involved in low-temperature responsiveness
Cla97C11G206940.1	195	235	LTR	cis-acting element involved in low-temperature responsiveness
Cla97C11G207220.1	745	785	LTR	cis-acting element involved in low-temperature responsiveness
Cla97C11G207220.1	733	773	LTR	cis-acting element involved in low-temperature responsiveness
Cla97C11G214540.1	1543	1583	LTR	cis-acting element involved in low-temperature responsiveness
Cla97C02G045130.1	1491	1531	Unnamed_1	cis-acting element involved in phytochrome down-regulation expression
Cla97C07G135790.1	1059	1099	Unnamed_1	cis-acting element involved in phytochrome down-regulation expression
Cla97C01G005010.1	1503	1543	TCA-element	cis-acting element involved in salicylic acid responsiveness
Cla97C01G013060.1	1879	1919	TCA-element	cis-acting element involved in salicylic acid responsiveness
Cla97C01G013060.1	1526	1566	TCA-element	cis-acting element involved in salicylic acid responsiveness
Cla97C01G013060.1	435	475	TCA-element	cis-acting element involved in salicylic acid responsiveness
Cla97C01G016570.1	1767	1807	TCA-element	cis-acting element involved in salicylic acid responsiveness
Cla97C01G019360.1	1844	1884	TCA-element	cis-acting element involved in salicylic acid responsiveness
Cla97C01G019360.1	1323	1363	TCA-element	cis-acting element involved in salicylic acid responsiveness
Cla97C01G020000.1	1627	1667	TCA-element	cis-acting element involved in salicylic acid responsiveness
Cla97C01G020000.1	838	878	TCA-element	cis-acting element involved in salicylic acid responsiveness
Cla97C01G020000.1	215	255	TCA-element	cis-acting element involved in salicylic acid responsiveness
Cla97C02G028190.1	536	576	TCA-element	cis-acting element involved in salicylic acid responsiveness
Cla97C02G028200.1	106	146	TCA-element	cis-acting element involved in salicylic acid responsiveness
Cla97C02G035070.1	200	240	TCA-element	cis-acting element involved in salicylic acid responsiveness
Cla97C02G037820.1	833	873	TCA-element	cis-acting element involved in salicylic acid responsiveness
Cla97C02G037820.1	155	195	TCA-element	cis-acting element involved in salicylic acid responsiveness
Cla97C02G045070.1	1857	1897	TCA-element	cis-acting element involved in salicylic acid responsiveness
Cla97C02G045080.1	349	389	TCA-element	cis-acting element involved in salicylic acid responsiveness
Cla97C02G045090.1	1518	1558	TCA-element	cis-acting element involved in salicylic acid responsiveness
Cla97C02G049900.1	1064	1104	TCA-element	cis-acting element involved in salicylic acid responsiveness
Cla97C02G049920.1	1913	1953	TCA-element	cis-acting element involved in salicylic acid responsiveness
Cla97C02G049920.1	31	71	TCA-element	cis-acting element involved in salicylic acid responsiveness
Cla97C02G049930.1	1884	1924	TCA-element	cis-acting element involved in salicylic acid responsiveness
Cla97C02G049930.1	503	543	TCA-element	cis-acting element involved in salicylic acid responsiveness
Cla97C02G049940.1	1027	1067	TCA-element	cis-acting element involved in salicylic acid responsiveness
Cla97C02G049940.1	340	380	TCA-element	cis-acting element involved in salicylic acid responsiveness
Cla97C02G049950.1	571	611	TCA-element	cis-acting element involved in salicylic acid responsiveness
Cla97C03G051030.1	1383	1423	TCA-element	cis-acting element involved in salicylic acid responsiveness
Cla97C03G051030.1	1	41	TCA-element	cis-acting element involved in salicylic acid responsiveness
Cla97C03G053010.1	1648	1688	TCA-element	cis-acting element involved in salicylic acid responsiveness
Cla97C03G055260.1	818	858	TCA-element	cis-acting element involved in salicylic acid responsiveness
Cla97C03G055890.1	276	316	TCA-element	cis-acting element involved in salicylic acid responsiveness
Cla97C05G089640.1	739	779	TCA-element	cis-acting element involved in salicylic acid responsiveness
Cla97C05G097050.1	167	207	TCA-element	cis-acting element involved in salicylic acid responsiveness
Cla97C05G098800.1	919	959	TCA-element	cis-acting element involved in salicylic acid responsiveness
Cla97C05G107830.1	217	257	TCA-element	cis-acting element involved in salicylic acid responsiveness
Cla97C06G110270.1	839	879	TCA-element	cis-acting element involved in salicylic acid responsiveness
Cla97C06G113900.1	718	758	TCA-element	cis-acting element involved in salicylic acid responsiveness
Cla97C06G115010.1	383	423	TCA-element	cis-acting element involved in salicylic acid responsiveness
Cla97C07G135790.1	645	685	TCA-element	cis-acting element involved in salicylic acid responsiveness
Cla97C07G144420.1	799	839	TCA-element	cis-acting element involved in salicylic acid responsiveness
Cla97C08G148570.1	1129	1169	TCA-element	cis-acting element involved in salicylic acid responsiveness
Cla97C08G156740.1	83	123	TCA-element	cis-acting element involved in salicylic acid responsiveness
Cla97C09G167060.1	692	732	TCA-element	cis-acting element involved in salicylic acid responsiveness
Cla97C09G167100.1	1950	1990	TCA-element	cis-acting element involved in salicylic acid responsiveness
Cla97C09G167100.1	148	188	TCA-element	cis-acting element involved in salicylic acid responsiveness
Cla97C09G178920.1	797	837	TCA-element	cis-acting element involved in salicylic acid responsiveness
Cla97C09G178920.1	391	431	TCA-element	cis-acting element involved in salicylic acid responsiveness
Cla97C09G178920.1	176	216	TCA-element	cis-acting element involved in salicylic acid responsiveness
Cla97C09G184240.1	817	857	TCA-element	cis-acting element involved in salicylic acid responsiveness
Cla97C10G197400.1	910	950	TCA-element	cis-acting element involved in salicylic acid responsiveness
Cla97C11G207230.1	1076	1116	TCA-element	cis-acting element involved in salicylic acid responsiveness
Cla97C11G214520.1	40	80	TCA-element	cis-acting element involved in salicylic acid responsiveness
Cla97C11G220240.1	119	159	TCA-element	cis-acting element involved in salicylic acid responsiveness
Cla97C01G005010.1	1815	1855	ABRE	cis-acting element involved in the abscisic acid responsiveness
Cla97C01G005010.1	1006	1046	ABRE	cis-acting element involved in the abscisic acid responsiveness
Cla97C01G005010.1	887	927	ABRE	cis-acting element involved in the abscisic acid responsiveness
Cla97C01G005010.1	412	452	ABRE	cis-acting element involved in the abscisic acid responsiveness
Cla97C01G011510.1	1858	1898	ABRE	cis-acting element involved in the abscisic acid responsiveness
Cla97C01G011510.1	1149	1189	ABRE	cis-acting element involved in the abscisic acid responsiveness
Cla97C01G011510.1	1148	1188	ABRE	cis-acting element involved in the abscisic acid responsiveness
Cla97C01G011510.1	312	352	ABRE	cis-acting element involved in the abscisic acid responsiveness
Cla97C01G015760.1	1616	1656	ABRE	cis-acting element involved in the abscisic acid responsiveness
Cla97C01G015760.1	1615	1655	ABRE	cis-acting element involved in the abscisic acid responsiveness
Cla97C01G015760.1	767	807	ABRE	cis-acting element involved in the abscisic acid responsiveness
Cla97C01G019890.1	1627	1667	ABRE	cis-acting element involved in the abscisic acid responsiveness
Cla97C01G019890.1	1297	1337	ABRE	cis-acting element involved in the abscisic acid responsiveness
Cla97C02G028190.1	1800	1840	ABRE	cis-acting element involved in the abscisic acid responsiveness
Cla97C02G028190.1	1001	1041	ABRE	cis-acting element involved in the abscisic acid responsiveness
Cla97C02G028190.1	83	123	ABRE	cis-acting element involved in the abscisic acid responsiveness
Cla97C02G028200.1	1330	1370	ABRE	cis-acting element involved in the abscisic acid responsiveness
Cla97C02G028200.1	978	1018	ABRE	cis-acting element involved in the abscisic acid responsiveness
Cla97C02G028200.1	297	337	ABRE	cis-acting element involved in the abscisic acid responsiveness
Cla97C02G028200.1	82	122	ABRE	cis-acting element involved in the abscisic acid responsiveness
Cla97C02G030990.1	1747	1787	ABRE	cis-acting element involved in the abscisic acid responsiveness
Cla97C02G035070.1	1730	1770	ABRE	cis-acting element involved in the abscisic acid responsiveness
Cla97C02G035070.1	1139	1179	ABRE	cis-acting element involved in the abscisic acid responsiveness
Cla97C02G037820.1	366	406	ABRE	cis-acting element involved in the abscisic acid responsiveness
Cla97C02G037820.1	322	362	ABRE	cis-acting element involved in the abscisic acid responsiveness
Cla97C02G044750.1	1905	1945	ABRE	cis-acting element involved in the abscisic acid responsiveness
Cla97C02G044750.1	593	633	ABRE	cis-acting element involved in the abscisic acid responsiveness
Cla97C02G045070.1	191	231	ABRE	cis-acting element involved in the abscisic acid responsiveness
Cla97C02G045090.1	1042	1082	ABRE	cis-acting element involved in the abscisic acid responsiveness
Cla97C02G045100.1	1590	1630	ABRE	cis-acting element involved in the abscisic acid responsiveness
Cla97C02G045100.1	992	1032	ABRE	cis-acting element involved in the abscisic acid responsiveness
Cla97C02G045100.1	12	52	ABRE	cis-acting element involved in the abscisic acid responsiveness
Cla97C02G045130.1	1298	1338	ABRE	cis-acting element involved in the abscisic acid responsiveness
Cla97C02G049870.1	944	984	ABRE	cis-acting element involved in the abscisic acid responsiveness
Cla97C02G049870.1	943	983	ABRE	cis-acting element involved in the abscisic acid responsiveness
Cla97C02G049870.1	941	981	ABRE	cis-acting element involved in the abscisic acid responsiveness
Cla97C02G049890.1	1846	1886	ABRE	cis-acting element involved in the abscisic acid responsiveness
Cla97C02G049890.1	1845	1885	ABRE	cis-acting element involved in the abscisic acid responsiveness
Cla97C02G049910.1	246	286	ABRE	cis-acting element involved in the abscisic acid responsiveness
Cla97C02G049920.1	1355	1395	ABRE	cis-acting element involved in the abscisic acid responsiveness
Cla97C02G049920.1	1354	1394	ABRE	cis-acting element involved in the abscisic acid responsiveness
Cla97C02G049920.1	1308	1348	ABRE	cis-acting element involved in the abscisic acid responsiveness
Cla97C02G049940.1	1813	1853	ABRE	cis-acting element involved in the abscisic acid responsiveness
Cla97C02G049950.1	1854	1894	ABRE	cis-acting element involved in the abscisic acid responsiveness
Cla97C02G049950.1	1023	1063	ABRE	cis-acting element involved in the abscisic acid responsiveness
Cla97C02G049950.1	279	319	ABRE	cis-acting element involved in the abscisic acid responsiveness
Cla97C02G049950.1	278	318	ABRE	cis-acting element involved in the abscisic acid responsiveness
Cla97C03G053010.1	104	144	ABRE	cis-acting element involved in the abscisic acid responsiveness
Cla97C03G053010.1	60	100	ABRE	cis-acting element involved in the abscisic acid responsiveness
Cla97C03G055260.1	1823	1863	ABRE	cis-acting element involved in the abscisic acid responsiveness
Cla97C03G055890.1	1462	1502	ABRE	cis-acting element involved in the abscisic acid responsiveness
Cla97C03G055890.1	1461	1501	ABRE	cis-acting element involved in the abscisic acid responsiveness
Cla97C03G055890.1	1459	1499	ABRE	cis-acting element involved in the abscisic acid responsiveness
Cla97C03G055890.1	147	187	ABRE	cis-acting element involved in the abscisic acid responsiveness
Cla97C04G070210.1	1657	1697	ABRE	cis-acting element involved in the abscisic acid responsiveness
Cla97C05G097050.1	1767	1807	ABRE	cis-acting element involved in the abscisic acid responsiveness
Cla97C05G107830.1	1350	1390	ABRE	cis-acting element involved in the abscisic acid responsiveness
Cla97C05G107830.1	1349	1389	ABRE	cis-acting element involved in the abscisic acid responsiveness
Cla97C05G107830.1	109	149	ABRE	cis-acting element involved in the abscisic acid responsiveness
Cla97C06G110270.1	777	817	ABRE	cis-acting element involved in the abscisic acid responsiveness
Cla97C06G113900.1	294	334	ABRE	cis-acting element involved in the abscisic acid responsiveness
Cla97C06G120340.1	1520	1560	ABRE	cis-acting element involved in the abscisic acid responsiveness
Cla97C06G120340.1	719	759	ABRE	cis-acting element involved in the abscisic acid responsiveness
Cla97C06G120340.1	718	758	ABRE	cis-acting element involved in the abscisic acid responsiveness
Cla97C07G131030.1	1779	1819	ABRE	cis-acting element involved in the abscisic acid responsiveness
Cla97C07G131030.1	1501	1541	ABRE	cis-acting element involved in the abscisic acid responsiveness
Cla97C07G131030.1	812	852	ABRE	cis-acting element involved in the abscisic acid responsiveness
Cla97C07G144420.1	1853	1893	ABRE	cis-acting element involved in the abscisic acid responsiveness
Cla97C07G144420.1	1737	1777	ABRE	cis-acting element involved in the abscisic acid responsiveness
Cla97C07G144420.1	1736	1776	ABRE	cis-acting element involved in the abscisic acid responsiveness
Cla97C07G144420.1	485	525	ABRE	cis-acting element involved in the abscisic acid responsiveness
Cla97C08G148570.1	1017	1057	ABRE	cis-acting element involved in the abscisic acid responsiveness
Cla97C08G148570.1	349	389	ABRE	cis-acting element involved in the abscisic acid responsiveness
Cla97C08G156740.1	1899	1939	ABRE	cis-acting element involved in the abscisic acid responsiveness
Cla97C08G156740.1	711	751	ABRE	cis-acting element involved in the abscisic acid responsiveness
Cla97C08G157670.1	77	117	ABRE	cis-acting element involved in the abscisic acid responsiveness
Cla97C09G167060.1	1026	1066	ABRE	cis-acting element involved in the abscisic acid responsiveness
Cla97C09G167060.1	1025	1065	ABRE	cis-acting element involved in the abscisic acid responsiveness
Cla97C09G167060.1	1023	1063	ABRE	cis-acting element involved in the abscisic acid responsiveness
Cla97C09G167080.1	612	652	ABRE	cis-acting element involved in the abscisic acid responsiveness
Cla97C09G167090.1	1507	1547	ABRE	cis-acting element involved in the abscisic acid responsiveness
Cla97C09G167090.1	950	990	ABRE	cis-acting element involved in the abscisic acid responsiveness
Cla97C09G177060.1	1092	1132	ABRE	cis-acting element involved in the abscisic acid responsiveness
Cla97C09G177060.1	1000	1040	ABRE	cis-acting element involved in the abscisic acid responsiveness
Cla97C09G177290.1	1720	1760	ABRE	cis-acting element involved in the abscisic acid responsiveness
Cla97C09G177290.1	1660	1700	ABRE	cis-acting element involved in the abscisic acid responsiveness
Cla97C09G177290.1	1606	1646	ABRE	cis-acting element involved in the abscisic acid responsiveness
Cla97C09G177290.1	1360	1400	ABRE	cis-acting element involved in the abscisic acid responsiveness
Cla97C09G177290.1	1354	1394	ABRE	cis-acting element involved in the abscisic acid responsiveness
Cla97C09G177300.1	557	597	ABRE	cis-acting element involved in the abscisic acid responsiveness
Cla97C09G178920.1	1196	1236	ABRE	cis-acting element involved in the abscisic acid responsiveness
Cla97C09G178920.1	916	956	ABRE	cis-acting element involved in the abscisic acid responsiveness
Cla97C09G178920.1	915	955	ABRE	cis-acting element involved in the abscisic acid responsiveness
Cla97C09G178920.1	870	910	ABRE	cis-acting element involved in the abscisic acid responsiveness
Cla97C10G197400.1	1704	1744	ABRE	cis-acting element involved in the abscisic acid responsiveness
Cla97C10G197400.1	1518	1558	ABRE	cis-acting element involved in the abscisic acid responsiveness
Cla97C10G197400.1	212	252	ABRE	cis-acting element involved in the abscisic acid responsiveness
Cla97C11G207220.1	302	342	ABRE	cis-acting element involved in the abscisic acid responsiveness
Cla97C11G207220.1	57	97	ABRE	cis-acting element involved in the abscisic acid responsiveness
Cla97C11G207230.1	360	400	ABRE	cis-acting element involved in the abscisic acid responsiveness
Cla97C11G212730.1	399	439	ABRE	cis-acting element involved in the abscisic acid responsiveness
Cla97C11G214520.1	1751	1791	ABRE	cis-acting element involved in the abscisic acid responsiveness
Cla97C11G214520.1	1019	1059	ABRE	cis-acting element involved in the abscisic acid responsiveness
Cla97C11G214520.1	604	644	ABRE	cis-acting element involved in the abscisic acid responsiveness
Cla97C11G214530.1	1820	1860	ABRE	cis-acting element involved in the abscisic acid responsiveness
Cla97C11G214530.1	1818	1858	ABRE	cis-acting element involved in the abscisic acid responsiveness
Cla97C11G214530.1	1541	1581	ABRE	cis-acting element involved in the abscisic acid responsiveness
Cla97C11G214530.1	1136	1176	ABRE	cis-acting element involved in the abscisic acid responsiveness
Cla97C11G214530.1	95	135	ABRE	cis-acting element involved in the abscisic acid responsiveness
Cla97C11G220240.1	1921	1961	ABRE	cis-acting element involved in the abscisic acid responsiveness
Cla97C11G220240.1	1920	1960	ABRE	cis-acting element involved in the abscisic acid responsiveness
Cla97C11G220240.1	1814	1854	ABRE	cis-acting element involved in the abscisic acid responsiveness
Cla97C11G220240.1	1300	1340	ABRE	cis-acting element involved in the abscisic acid responsiveness
Cla97C11G220240.1	1299	1339	ABRE	cis-acting element involved in the abscisic acid responsiveness
Cla97C01G005010.1	346	386	AuxRR-core	cis-acting regulatory element involved in auxin responsiveness
Cla97C01G016570.1	195	235	AuxRR-core	cis-acting regulatory element involved in auxin responsiveness
Cla97C02G045130.1	956	996	AuxRR-core	cis-acting regulatory element involved in auxin responsiveness
Cla97C02G049940.1	1175	1215	AuxRR-core	cis-acting regulatory element involved in auxin responsiveness
Cla97C03G053010.1	1503	1543	AuxRR-core	cis-acting regulatory element involved in auxin responsiveness
Cla97C03G055260.1	813	853	AuxRR-core	cis-acting regulatory element involved in auxin responsiveness
Cla97C07G144420.1	456	496	AuxRR-core	cis-acting regulatory element involved in auxin responsiveness
Cla97C11G212730.1	1731	1771	AuxRR-core	cis-acting regulatory element involved in auxin responsiveness
Cla97C11G212730.1	201	241	AuxRR-core	cis-acting regulatory element involved in auxin responsiveness
Cla97C11G214530.1	913	953	AuxRR-core	cis-acting regulatory element involved in auxin responsiveness
Cla97C01G005010.1	1814	1854	G-Box	cis-acting regulatory element involved in light responsiveness
Cla97C01G005010.1	1005	1045	G-Box	cis-acting regulatory element involved in light responsiveness
Cla97C01G005010.1	887	927	G-Box	cis-acting regulatory element involved in light responsiveness
Cla97C01G005010.1	412	452	G-Box	cis-acting regulatory element involved in light responsiveness
Cla97C01G011510.1	1858	1898	G-Box	cis-acting regulatory element involved in light responsiveness
Cla97C01G011510.1	1148	1188	G-Box	cis-acting regulatory element involved in light responsiveness
Cla97C01G011510.1	1148	1188	G-Box	cis-acting regulatory element involved in light responsiveness
Cla97C01G011510.1	1145	1185	G-Box	cis-acting regulatory element involved in light responsiveness
Cla97C01G011510.1	311	351	G-Box	cis-acting regulatory element involved in light responsiveness
Cla97C01G015760.1	1615	1655	G-Box	cis-acting regulatory element involved in light responsiveness
Cla97C01G015760.1	1615	1655	G-Box	cis-acting regulatory element involved in light responsiveness
Cla97C01G016570.1	499	539	G-Box	cis-acting regulatory element involved in light responsiveness
Cla97C01G019890.1	1627	1667	G-Box	cis-acting regulatory element involved in light responsiveness
Cla97C01G019890.1	1296	1336	G-Box	cis-acting regulatory element involved in light responsiveness
Cla97C01G020000.1	1848	1888	G-Box	cis-acting regulatory element involved in light responsiveness
Cla97C02G028190.1	1800	1840	G-Box	cis-acting regulatory element involved in light responsiveness
Cla97C02G028190.1	1001	1041	G-Box	cis-acting regulatory element involved in light responsiveness
Cla97C02G028190.1	82	122	G-Box	cis-acting regulatory element involved in light responsiveness
Cla97C02G028190.1	81	121	G-Box	cis-acting regulatory element involved in light responsiveness
Cla97C02G028200.1	1330	1370	G-Box	cis-acting regulatory element involved in light responsiveness
Cla97C02G028200.1	977	1017	G-Box	cis-acting regulatory element involved in light responsiveness
Cla97C02G028200.1	296	336	G-Box	cis-acting regulatory element involved in light responsiveness
Cla97C02G028200.1	81	121	G-Box	cis-acting regulatory element involved in light responsiveness
Cla97C02G035070.1	1729	1769	G-Box	cis-acting regulatory element involved in light responsiveness
Cla97C02G035070.1	1138	1178	G-Box	cis-acting regulatory element involved in light responsiveness
Cla97C02G037820.1	365	405	G-Box	cis-acting regulatory element involved in light responsiveness
Cla97C02G037820.1	322	362	G-Box	cis-acting regulatory element involved in light responsiveness
Cla97C02G044750.1	1905	1945	G-Box	cis-acting regulatory element involved in light responsiveness
Cla97C02G044750.1	769	809	G-Box	cis-acting regulatory element involved in light responsiveness
Cla97C02G044750.1	593	633	G-Box	cis-acting regulatory element involved in light responsiveness
Cla97C02G045070.1	190	230	G-Box	cis-acting regulatory element involved in light responsiveness
Cla97C02G045090.1	1041	1081	G-Box	cis-acting regulatory element involved in light responsiveness
Cla97C02G045100.1	1590	1630	G-Box	cis-acting regulatory element involved in light responsiveness
Cla97C02G045100.1	991	1031	G-Box	cis-acting regulatory element involved in light responsiveness
Cla97C02G045100.1	12	52	G-Box	cis-acting regulatory element involved in light responsiveness
Cla97C02G045130.1	1297	1337	G-Box	cis-acting regulatory element involved in light responsiveness
Cla97C02G046770.1	1542	1582	G-Box	cis-acting regulatory element involved in light responsiveness
Cla97C02G049870.1	1130	1170	G-Box	cis-acting regulatory element involved in light responsiveness
Cla97C02G049870.1	943	983	G-Box	cis-acting regulatory element involved in light responsiveness
Cla97C02G049870.1	943	983	G-Box	cis-acting regulatory element involved in light responsiveness
Cla97C02G049870.1	940	980	G-Box	cis-acting regulatory element involved in light responsiveness
Cla97C02G049880.1	1522	1562	G-Box	cis-acting regulatory element involved in light responsiveness
Cla97C02G049880.1	13	53	G-Box	cis-acting regulatory element involved in light responsiveness
Cla97C02G049890.1	1845	1885	G-Box	cis-acting regulatory element involved in light responsiveness
Cla97C02G049890.1	1845	1885	G-Box	cis-acting regulatory element involved in light responsiveness
Cla97C02G049890.1	1387	1427	G-Box	cis-acting regulatory element involved in light responsiveness
Cla97C02G049890.1	975	1015	G-Box	cis-acting regulatory element involved in light responsiveness
Cla97C02G049910.1	245	285	G-Box	cis-acting regulatory element involved in light responsiveness
Cla97C02G049920.1	1354	1394	G-Box	cis-acting regulatory element involved in light responsiveness
Cla97C02G049920.1	1354	1394	G-Box	cis-acting regulatory element involved in light responsiveness
Cla97C02G049920.1	1307	1347	G-Box	cis-acting regulatory element involved in light responsiveness
Cla97C02G049940.1	1813	1853	G-Box	cis-acting regulatory element involved in light responsiveness
Cla97C02G049940.1	1810	1850	G-Box	cis-acting regulatory element involved in light responsiveness
Cla97C02G049950.1	1854	1894	G-Box	cis-acting regulatory element involved in light responsiveness
Cla97C02G049950.1	1022	1062	G-Box	cis-acting regulatory element involved in light responsiveness
Cla97C02G049950.1	278	318	G-Box	cis-acting regulatory element involved in light responsiveness
Cla97C02G049950.1	278	318	G-Box	cis-acting regulatory element involved in light responsiveness
Cla97C03G053010.1	104	144	G-Box	cis-acting regulatory element involved in light responsiveness
Cla97C03G053010.1	59	99	G-Box	cis-acting regulatory element involved in light responsiveness
Cla97C03G055260.1	1823	1863	G-Box	cis-acting regulatory element involved in light responsiveness
Cla97C03G055890.1	1461	1501	G-Box	cis-acting regulatory element involved in light responsiveness
Cla97C03G055890.1	1461	1501	G-Box	cis-acting regulatory element involved in light responsiveness
Cla97C03G055890.1	1459	1499	G-Box	cis-acting regulatory element involved in light responsiveness
Cla97C03G055890.1	147	187	G-Box	cis-acting regulatory element involved in light responsiveness
Cla97C04G070210.1	1657	1697	G-Box	cis-acting regulatory element involved in light responsiveness
Cla97C05G097050.1	1766	1806	G-Box	cis-acting regulatory element involved in light responsiveness
Cla97C05G105280.1	601	641	G-Box	cis-acting regulatory element involved in light responsiveness
Cla97C05G107830.1	1349	1389	G-Box	cis-acting regulatory element involved in light responsiveness
Cla97C05G107830.1	1349	1389	G-Box	cis-acting regulatory element involved in light responsiveness
Cla97C05G107830.1	1347	1387	G-Box	cis-acting regulatory element involved in light responsiveness
Cla97C05G107830.1	1347	1387	G-Box	cis-acting regulatory element involved in light responsiveness
Cla97C05G107830.1	1272	1312	G-Box	cis-acting regulatory element involved in light responsiveness
Cla97C05G107830.1	108	148	G-Box	cis-acting regulatory element involved in light responsiveness
Cla97C06G110270.1	776	816	G-Box	cis-acting regulatory element involved in light responsiveness
Cla97C06G113900.1	293	333	G-Box	cis-acting regulatory element involved in light responsiveness
Cla97C06G120340.1	1519	1559	G-Box	cis-acting regulatory element involved in light responsiveness
Cla97C06G120340.1	718	758	G-Box	cis-acting regulatory element involved in light responsiveness
Cla97C06G120340.1	718	758	G-Box	cis-acting regulatory element involved in light responsiveness
Cla97C07G131030.1	1779	1819	G-Box	cis-acting regulatory element involved in light responsiveness
Cla97C07G131030.1	1500	1540	G-Box	cis-acting regulatory element involved in light responsiveness
Cla97C07G131030.1	1155	1195	G-Box	cis-acting regulatory element involved in light responsiveness
Cla97C07G131030.1	812	852	G-Box	cis-acting regulatory element involved in light responsiveness
Cla97C07G131030.1	811	851	G-Box	cis-acting regulatory element involved in light responsiveness
Cla97C07G144420.1	1852	1892	G-Box	cis-acting regulatory element involved in light responsiveness
Cla97C07G144420.1	1736	1776	G-Box	cis-acting regulatory element involved in light responsiveness
Cla97C07G144420.1	1736	1776	G-Box	cis-acting regulatory element involved in light responsiveness
Cla97C07G144420.1	1734	1774	G-Box	cis-acting regulatory element involved in light responsiveness
Cla97C07G144420.1	1055	1095	G-Box	cis-acting regulatory element involved in light responsiveness
Cla97C07G144420.1	485	525	G-Box	cis-acting regulatory element involved in light responsiveness
Cla97C08G148570.1	1017	1057	G-Box	cis-acting regulatory element involved in light responsiveness
Cla97C08G148570.1	348	388	G-Box	cis-acting regulatory element involved in light responsiveness
Cla97C08G156740.1	1898	1938	G-Box	cis-acting regulatory element involved in light responsiveness
Cla97C08G156740.1	710	750	G-Box	cis-acting regulatory element involved in light responsiveness
Cla97C08G157670.1	77	117	G-Box	cis-acting regulatory element involved in light responsiveness
Cla97C09G167060.1	1025	1065	G-Box	cis-acting regulatory element involved in light responsiveness
Cla97C09G167060.1	1025	1065	G-Box	cis-acting regulatory element involved in light responsiveness
Cla97C09G167080.1	612	652	G-Box	cis-acting regulatory element involved in light responsiveness
Cla97C09G167090.1	1506	1546	G-Box	cis-acting regulatory element involved in light responsiveness
Cla97C09G167090.1	949	989	G-Box	cis-acting regulatory element involved in light responsiveness
Cla97C09G177060.1	1091	1131	G-Box	cis-acting regulatory element involved in light responsiveness
Cla97C09G177060.1	999	1039	G-Box	cis-acting regulatory element involved in light responsiveness
Cla97C09G177290.1	1720	1760	G-Box	cis-acting regulatory element involved in light responsiveness
Cla97C09G177290.1	1659	1699	G-Box	cis-acting regulatory element involved in light responsiveness
Cla97C09G177290.1	1605	1645	G-Box	cis-acting regulatory element involved in light responsiveness
Cla97C09G177290.1	1360	1400	G-Box	cis-acting regulatory element involved in light responsiveness
Cla97C09G177290.1	1360	1400	G-Box	cis-acting regulatory element involved in light responsiveness
Cla97C09G177290.1	1354	1394	G-Box	cis-acting regulatory element involved in light responsiveness
Cla97C09G177300.1	1662	1702	G-Box	cis-acting regulatory element involved in light responsiveness
Cla97C09G177300.1	1552	1592	G-Box	cis-acting regulatory element involved in light responsiveness
Cla97C09G177300.1	557	597	G-Box	cis-acting regulatory element involved in light responsiveness
Cla97C09G178920.1	1195	1235	G-Box	cis-acting regulatory element involved in light responsiveness
Cla97C09G178920.1	1060	1100	G-Box	cis-acting regulatory element involved in light responsiveness
Cla97C09G178920.1	915	955	G-Box	cis-acting regulatory element involved in light responsiveness
Cla97C09G178920.1	915	955	G-Box	cis-acting regulatory element involved in light responsiveness
Cla97C09G178920.1	869	909	G-Box	cis-acting regulatory element involved in light responsiveness
Cla97C09G184240.1	424	464	G-Box	cis-acting regulatory element involved in light responsiveness
Cla97C10G197400.1	1518	1558	G-Box	cis-acting regulatory element involved in light responsiveness
Cla97C10G197400.1	211	251	G-Box	cis-acting regulatory element involved in light responsiveness
Cla97C11G207220.1	57	97	G-Box	cis-acting regulatory element involved in light responsiveness
Cla97C11G207230.1	359	399	G-Box	cis-acting regulatory element involved in light responsiveness
Cla97C11G212730.1	398	438	G-Box	cis-acting regulatory element involved in light responsiveness
Cla97C11G214520.1	1751	1791	G-Box	cis-acting regulatory element involved in light responsiveness
Cla97C11G214520.1	1328	1368	G-Box	cis-acting regulatory element involved in light responsiveness
Cla97C11G214520.1	1019	1059	G-Box	cis-acting regulatory element involved in light responsiveness
Cla97C11G214520.1	603	643	G-Box	cis-acting regulatory element involved in light responsiveness
Cla97C11G214530.1	1820	1860	G-Box	cis-acting regulatory element involved in light responsiveness
Cla97C11G214530.1	1140	1180	G-Box	cis-acting regulatory element involved in light responsiveness
Cla97C11G214530.1	1135	1175	G-Box	cis-acting regulatory element involved in light responsiveness
Cla97C11G214530.1	95	135	G-Box	cis-acting regulatory element involved in light responsiveness
Cla97C11G220240.1	1920	1960	G-Box	cis-acting regulatory element involved in light responsiveness
Cla97C11G220240.1	1920	1960	G-Box	cis-acting regulatory element involved in light responsiveness
Cla97C11G220240.1	1813	1853	G-Box	cis-acting regulatory element involved in light responsiveness
Cla97C11G220240.1	1299	1339	G-Box	cis-acting regulatory element involved in light responsiveness
Cla97C11G220240.1	1299	1339	G-Box	cis-acting regulatory element involved in light responsiveness
Cla97C11G220240.1	1297	1337	G-Box	cis-acting regulatory element involved in light responsiveness
Cla97C01G005010.1	3	43	O2-site	cis-acting regulatory element involved in zein metabolism regulation
Cla97C01G019360.1	66	106	O2-site	cis-acting regulatory element involved in zein metabolism regulation
Cla97C01G019890.1	475	515	O2-site	cis-acting regulatory element involved in zein metabolism regulation
Cla97C02G030990.1	1642	1682	O2-site	cis-acting regulatory element involved in zein metabolism regulation
Cla97C02G045070.1	1132	1172	O2-site	cis-acting regulatory element involved in zein metabolism regulation
Cla97C02G045090.1	1652	1692	O2-site	cis-acting regulatory element involved in zein metabolism regulation
Cla97C02G045120.1	1638	1678	O2-site	cis-acting regulatory element involved in zein metabolism regulation
Cla97C02G046770.1	1187	1227	O2-site	cis-acting regulatory element involved in zein metabolism regulation
Cla97C02G049880.1	206	246	O2-site	cis-acting regulatory element involved in zein metabolism regulation
Cla97C02G049900.1	600	640	O2-site	cis-acting regulatory element involved in zein metabolism regulation
Cla97C02G049910.1	242	282	O2-site	cis-acting regulatory element involved in zein metabolism regulation
Cla97C05G105280.1	1480	1520	O2-site	cis-acting regulatory element involved in zein metabolism regulation
Cla97C05G107830.1	105	145	O2-site	cis-acting regulatory element involved in zein metabolism regulation
Cla97C06G113900.1	1636	1676	O2-site	cis-acting regulatory element involved in zein metabolism regulation
Cla97C06G113900.1	671	711	O2-site	cis-acting regulatory element involved in zein metabolism regulation
Cla97C06G113900.1	668	708	O2-site	cis-acting regulatory element involved in zein metabolism regulation
Cla97C07G131030.1	1800	1840	O2-site	cis-acting regulatory element involved in zein metabolism regulation
Cla97C08G157670.1	1925	1965	O2-site	cis-acting regulatory element involved in zein metabolism regulation
Cla97C09G167100.1	501	541	O2-site	cis-acting regulatory element involved in zein metabolism regulation
Cla97C09G177290.1	173	213	O2-site	cis-acting regulatory element involved in zein metabolism regulation
Cla97C09G178920.1	1609	1649	O2-site	cis-acting regulatory element involved in zein metabolism regulation
Cla97C09G184240.1	963	1003	O2-site	cis-acting regulatory element involved in zein metabolism regulation
Cla97C09G184240.1	692	732	O2-site	cis-acting regulatory element involved in zein metabolism regulation
Cla97C11G207220.1	1892	1932	O2-site	cis-acting regulatory element involved in zein metabolism regulation
Cla97C11G207230.1	382	422	O2-site	cis-acting regulatory element involved in zein metabolism regulation
Cla97C11G214540.1	1662	1702	O2-site	cis-acting regulatory element involved in zein metabolism regulation
Cla97C11G214540.1	1190	1230	O2-site	cis-acting regulatory element involved in zein metabolism regulation
Cla97C01G015760.1	780	820	P-box	gibberellin-responsive element
Cla97C01G019360.1	1392	1432	P-box	gibberellin-responsive element
Cla97C01G019360.1	1342	1382	P-box	gibberellin-responsive element
Cla97C01G019360.1	1222	1262	P-box	gibberellin-responsive element
Cla97C01G020000.1	475	515	P-box	gibberellin-responsive element
Cla97C02G028200.1	1715	1755	P-box	gibberellin-responsive element
Cla97C02G028200.1	1382	1422	P-box	gibberellin-responsive element
Cla97C02G037820.1	564	604	P-box	gibberellin-responsive element
Cla97C02G044750.1	1878	1918	P-box	gibberellin-responsive element
Cla97C02G044750.1	1520	1560	P-box	gibberellin-responsive element
Cla97C02G045070.1	1688	1728	P-box	gibberellin-responsive element
Cla97C02G045100.1	1326	1366	P-box	gibberellin-responsive element
Cla97C02G045100.1	463	503	P-box	gibberellin-responsive element
Cla97C02G045120.1	1004	1044	P-box	gibberellin-responsive element
Cla97C02G049870.1	817	857	P-box	gibberellin-responsive element
Cla97C02G049910.1	1181	1221	P-box	gibberellin-responsive element
Cla97C02G049930.1	674	714	P-box	gibberellin-responsive element
Cla97C02G049950.1	302	342	P-box	gibberellin-responsive element
Cla97C03G051030.1	1866	1906	P-box	gibberellin-responsive element
Cla97C03G051030.1	458	498	P-box	gibberellin-responsive element
Cla97C03G055260.1	1204	1244	P-box	gibberellin-responsive element
Cla97C05G098800.1	907	947	P-box	gibberellin-responsive element
Cla97C05G105280.1	1875	1915	P-box	gibberellin-responsive element
Cla97C05G105280.1	331	371	P-box	gibberellin-responsive element
Cla97C05G107830.1	1215	1255	P-box	gibberellin-responsive element
Cla97C06G110270.1	597	637	P-box	gibberellin-responsive element
Cla97C06G113900.1	946	986	P-box	gibberellin-responsive element
Cla97C06G120340.1	81	121	P-box	gibberellin-responsive element
Cla97C06G126320.1	1934	1974	P-box	gibberellin-responsive element
Cla97C07G131030.1	1720	1760	P-box	gibberellin-responsive element
Cla97C08G148570.1	1945	1985	P-box	gibberellin-responsive element
Cla97C08G148570.1	1128	1168	P-box	gibberellin-responsive element
Cla97C08G156740.1	1346	1386	P-box	gibberellin-responsive element
Cla97C08G156740.1	771	811	P-box	gibberellin-responsive element
Cla97C08G157670.1	1657	1697	P-box	gibberellin-responsive element
Cla97C09G167110.1	1093	1133	P-box	gibberellin-responsive element
Cla97C09G167120.1	1608	1648	P-box	gibberellin-responsive element
Cla97C09G175150.1	1202	1242	P-box	gibberellin-responsive element
Cla97C09G175150.1	718	758	P-box	gibberellin-responsive element
Cla97C09G175150.1	655	695	P-box	gibberellin-responsive element
Cla97C09G177290.1	495	535	P-box	gibberellin-responsive element
Cla97C09G178920.1	1472	1512	P-box	gibberellin-responsive element
Cla97C11G206940.1	1815	1855	P-box	gibberellin-responsive element
Cla97C11G206940.1	1763	1803	P-box	gibberellin-responsive element
Cla97C11G207220.1	93	133	P-box	gibberellin-responsive element
Cla97C01G005010.1	0	39	GT1-motif	light responsive element
Cla97C01G013060.1	1354	1394	GT1-motif	light responsive element
Cla97C01G013060.1	400	440	GT1-motif	light responsive element
Cla97C01G016570.1	1880	1920	GT1-motif	light responsive element
Cla97C01G016570.1	601	641	GT1-motif	light responsive element
Cla97C01G019360.1	1378	1418	GT1-motif	light responsive element
Cla97C01G019360.1	116	156	GT1-motif	light responsive element
Cla97C01G019890.1	669	709	GT1-motif	light responsive element
Cla97C01G020000.1	1451	1491	GT1-motif	light responsive element
Cla97C02G028190.1	1200	1240	GT1-motif	light responsive element
Cla97C02G028190.1	834	874	GT1-motif	light responsive element
Cla97C02G028200.1	1166	1206	GT1-motif	light responsive element
Cla97C02G028200.1	584	624	GT1-motif	light responsive element
Cla97C02G028200.1	583	623	GT1-motif	light responsive element
Cla97C02G028200.1	161	201	GT1-motif	light responsive element
Cla97C02G035070.1	149	189	GT1-motif	light responsive element
Cla97C02G035070.1	12	52	GT1-motif	light responsive element
Cla97C02G037820.1	1954	1994	GT1-motif	light responsive element
Cla97C02G037820.1	1587	1627	GT1-motif	light responsive element
Cla97C02G037820.1	132	172	GT1-motif	light responsive element
Cla97C02G037820.1	126	166	GT1-motif	light responsive element
Cla97C02G044750.1	945	985	GT1-motif	light responsive element
Cla97C02G044750.1	400	440	GT1-motif	light responsive element
Cla97C02G045070.1	1865	1905	GT1-motif	light responsive element
Cla97C02G045090.1	1293	1333	GT1-motif	light responsive element
Cla97C02G045090.1	1292	1332	GT1-motif	light responsive element
Cla97C02G045090.1	562	602	GT1-motif	light responsive element
Cla97C02G045090.1	561	601	GT1-motif	light responsive element
Cla97C02G045100.1	1315	1355	GT1-motif	light responsive element
Cla97C02G045100.1	1314	1354	GT1-motif	light responsive element
Cla97C02G045120.1	1118	1158	GT1-motif	light responsive element
Cla97C02G045130.1	1147	1187	GT1-motif	light responsive element
Cla97C02G046770.1	305	345	GT1-motif	light responsive element
Cla97C02G049880.1	44	84	GT1-motif	light responsive element
Cla97C02G049890.1	1851	1891	GT1-motif	light responsive element
Cla97C02G049890.1	1839	1879	GT1-motif	light responsive element
Cla97C02G049890.1	1505	1545	GT1-motif	light responsive element
Cla97C02G049890.1	1504	1544	GT1-motif	light responsive element
Cla97C02G049930.1	663	703	GT1-motif	light responsive element
Cla97C02G049940.1	1898	1938	GT1-motif	light responsive element
Cla97C02G049940.1	1466	1506	GT1-motif	light responsive element
Cla97C02G049950.1	1556	1596	GT1-motif	light responsive element
Cla97C02G049950.1	1523	1563	GT1-motif	light responsive element
Cla97C02G049950.1	1293	1333	GT1-motif	light responsive element
Cla97C02G049950.1	1129	1169	GT1-motif	light responsive element
Cla97C03G051030.1	1770	1810	GT1-motif	light responsive element
Cla97C03G059200.1	1185	1225	GT1-motif	light responsive element
Cla97C03G059200.1	1124	1164	GT1-motif	light responsive element
Cla97C04G070210.1	1954	1994	GT1-motif	light responsive element
Cla97C04G075580.1	1761	1801	GT1-motif	light responsive element
Cla97C04G075580.1	1219	1259	GT1-motif	light responsive element
Cla97C04G075580.1	1218	1258	GT1-motif	light responsive element
Cla97C05G089640.1	391	431	GT1-motif	light responsive element
Cla97C05G097050.1	1690	1730	GT1-motif	light responsive element
Cla97C05G097050.1	104	144	GT1-motif	light responsive element
Cla97C05G098800.1	1663	1703	GT1-motif	light responsive element
Cla97C05G098800.1	264	304	GT1-motif	light responsive element
Cla97C05G105280.1	1595	1635	GT1-motif	light responsive element
Cla97C05G105280.1	1097	1137	GT1-motif	light responsive element
Cla97C05G105280.1	1096	1136	GT1-motif	light responsive element
Cla97C05G105280.1	680	720	GT1-motif	light responsive element
Cla97C05G105280.1	679	719	GT1-motif	light responsive element
Cla97C05G107830.1	1277	1317	GT1-motif	light responsive element
Cla97C05G107830.1	824	864	GT1-motif	light responsive element
Cla97C06G110270.1	1096	1136	GT1-motif	light responsive element
Cla97C06G113900.1	1784	1824	GT1-motif	light responsive element
Cla97C06G115010.1	1169	1209	GT1-motif	light responsive element
Cla97C06G115010.1	393	433	GT1-motif	light responsive element
Cla97C06G115020.1	1634	1674	GT1-motif	light responsive element
Cla97C06G120340.1	444	484	GT1-motif	light responsive element
Cla97C06G120350.1	33	73	GT1-motif	light responsive element
Cla97C06G126320.1	1787	1827	GT1-motif	light responsive element
Cla97C06G126320.1	1555	1595	GT1-motif	light responsive element
Cla97C07G131030.1	1309	1349	GT1-motif	light responsive element
Cla97C07G135790.1	716	756	GT1-motif	light responsive element
Cla97C08G148570.1	1250	1290	GT1-motif	light responsive element
Cla97C08G157670.1	1514	1554	GT1-motif	light responsive element
Cla97C08G157670.1	1513	1553	GT1-motif	light responsive element
Cla97C08G157670.1	377	417	GT1-motif	light responsive element
Cla97C09G167060.1	1452	1492	GT1-motif	light responsive element
Cla97C09G167070.1	1205	1245	GT1-motif	light responsive element
Cla97C09G167080.1	1098	1138	GT1-motif	light responsive element
Cla97C09G167080.1	1048	1088	GT1-motif	light responsive element
Cla97C09G167080.1	1047	1087	GT1-motif	light responsive element
Cla97C09G167080.1	984	1024	GT1-motif	light responsive element
Cla97C09G167080.1	863	903	GT1-motif	light responsive element
Cla97C09G167090.1	777	817	GT1-motif	light responsive element
Cla97C09G167090.1	776	816	GT1-motif	light responsive element
Cla97C09G167090.1	352	392	GT1-motif	light responsive element
Cla97C09G167100.1	947	987	GT1-motif	light responsive element
Cla97C09G167100.1	350	390	GT1-motif	light responsive element
Cla97C09G167110.1	696	736	GT1-motif	light responsive element
Cla97C09G167120.1	1575	1615	GT1-motif	light responsive element
Cla97C09G167120.1	359	399	GT1-motif	light responsive element
Cla97C09G167120.1	230	270	GT1-motif	light responsive element
Cla97C09G167120.1	110	150	GT1-motif	light responsive element
Cla97C09G177060.1	1494	1534	GT1-motif	light responsive element
Cla97C09G177060.1	1472	1512	GT1-motif	light responsive element
Cla97C09G177060.1	629	669	GT1-motif	light responsive element
Cla97C09G177060.1	628	668	GT1-motif	light responsive element
Cla97C09G177060.1	168	208	GT1-motif	light responsive element
Cla97C09G177290.1	1890	1930	GT1-motif	light responsive element
Cla97C09G177290.1	1889	1929	GT1-motif	light responsive element
Cla97C09G177290.1	1433	1473	GT1-motif	light responsive element
Cla97C09G177300.1	1483	1523	GT1-motif	light responsive element
Cla97C09G177300.1	1482	1522	GT1-motif	light responsive element
Cla97C09G184240.1	1787	1827	GT1-motif	light responsive element
Cla97C09G184240.1	1333	1373	GT1-motif	light responsive element
Cla97C09G184240.1	1183	1223	GT1-motif	light responsive element
Cla97C10G203590.1	651	691	GT1-motif	light responsive element
Cla97C11G206940.1	1848	1888	GT1-motif	light responsive element
Cla97C11G206940.1	863	903	GT1-motif	light responsive element
Cla97C11G207220.1	1776	1816	GT1-motif	light responsive element
Cla97C11G207220.1	1774	1814	GT1-motif	light responsive element
Cla97C11G207220.1	341	381	GT1-motif	light responsive element
Cla97C11G214520.1	1805	1845	GT1-motif	light responsive element
Cla97C11G214520.1	1642	1682	GT1-motif	light responsive element
Cla97C11G214530.1	1368	1408	GT1-motif	light responsive element
Cla97C11G214530.1	1190	1230	GT1-motif	light responsive element
Cla97C11G214530.1	577	617	GT1-motif	light responsive element
Cla97C11G214540.1	1076	1116	GT1-motif	light responsive element
Cla97C11G214540.1	1075	1115	GT1-motif	light responsive element
Cla97C11G214540.1	948	988	GT1-motif	light responsive element
Cla97C11G220240.1	829	869	GT1-motif	light responsive element
Cla97C01G005010.1	215	255	MBS	MYB binding site involved in drought-inducibility
Cla97C01G011510.1	1408	1448	MBS	MYB binding site involved in drought-inducibility
Cla97C01G011510.1	1207	1247	MBS	MYB binding site involved in drought-inducibility
Cla97C01G015760.1	744	784	MBS	MYB binding site involved in drought-inducibility
Cla97C02G028200.1	477	517	MBS	MYB binding site involved in drought-inducibility
Cla97C02G035070.1	1334	1374	MBS	MYB binding site involved in drought-inducibility
Cla97C02G035070.1	1316	1356	MBS	MYB binding site involved in drought-inducibility
Cla97C02G045100.1	1389	1429	MBS	MYB binding site involved in drought-inducibility
Cla97C02G049880.1	1650	1690	MBS	MYB binding site involved in drought-inducibility
Cla97C02G049940.1	677	717	MBS	MYB binding site involved in drought-inducibility
Cla97C03G059200.1	1405	1445	MBS	MYB binding site involved in drought-inducibility
Cla97C04G075580.1	53	93	MBS	MYB binding site involved in drought-inducibility
Cla97C05G089640.1	988	1028	MBS	MYB binding site involved in drought-inducibility
Cla97C05G097050.1	554	594	MBS	MYB binding site involved in drought-inducibility
Cla97C05G107830.1	1181	1221	MBS	MYB binding site involved in drought-inducibility
Cla97C06G113900.1	804	844	MBS	MYB binding site involved in drought-inducibility
Cla97C06G115010.1	119	159	MBS	MYB binding site involved in drought-inducibility
Cla97C09G167120.1	957	997	MBS	MYB binding site involved in drought-inducibility
Cla97C09G177290.1	614	654	MBS	MYB binding site involved in drought-inducibility
Cla97C09G177300.1	1020	1060	MBS	MYB binding site involved in drought-inducibility
Cla97C09G184240.1	999	1039	MBS	MYB binding site involved in drought-inducibility
Cla97C11G206940.1	906	946	MBS	MYB binding site involved in drought-inducibility
Cla97C11G207220.1	1325	1365	MBS	MYB binding site involved in drought-inducibility
Cla97C11G214540.1	1673	1713	MBS	MYB binding site involved in drought-inducibility
Cla97C11G214540.1	1382	1422	MBS	MYB binding site involved in drought-inducibility
Cla97C11G220240.1	470	510	MBS	MYB binding site involved in drought-inducibility
Cla97C02G028200.1	1577	1617	MBSI	MYB binding site involved in flavonoid biosynthetic genes regulation
Cla97C02G028200.1	1026	1066	MBSI	MYB binding site involved in flavonoid biosynthetic genes regulation
Cla97C02G028200.1	992	1032	MBSI	MYB binding site involved in flavonoid biosynthetic genes regulation
Cla97C02G035070.1	111	151	MBSI	MYB binding site involved in flavonoid biosynthetic genes regulation
Cla97C03G051030.1	0	38	MBSI	MYB binding site involved in flavonoid biosynthetic genes regulation
Cla97C04G070210.1	1307	1347	MBSI	MYB binding site involved in flavonoid biosynthetic genes regulation
Cla97C06G120340.1	1019	1059	MBSI	MYB binding site involved in flavonoid biosynthetic genes regulation
Cla97C09G167120.1	1648	1688	MBSI	MYB binding site involved in flavonoid biosynthetic genes regulation
Cla97C09G178920.1	388	428	MBSI	MYB binding site involved in flavonoid biosynthetic genes regulation
Cla97C11G212730.1	771	811	MBSI	MYB binding site involved in flavonoid biosynthetic genes regulation
Cla97C01G005010.1	1613	1653	MRE	MYB binding site involved in light responsiveness
Cla97C01G005010.1	1103	1143	MRE	MYB binding site involved in light responsiveness
Cla97C01G020000.1	1453	1493	MRE	MYB binding site involved in light responsiveness
Cla97C02G028190.1	1569	1609	MRE	MYB binding site involved in light responsiveness
Cla97C02G035070.1	713	753	MRE	MYB binding site involved in light responsiveness
Cla97C02G045070.1	104	144	MRE	MYB binding site involved in light responsiveness
Cla97C02G045100.1	419	459	MRE	MYB binding site involved in light responsiveness
Cla97C02G045130.1	1434	1474	MRE	MYB binding site involved in light responsiveness
Cla97C02G049910.1	354	394	MRE	MYB binding site involved in light responsiveness
Cla97C02G049910.1	349	389	MRE	MYB binding site involved in light responsiveness
Cla97C02G049920.1	915	955	MRE	MYB binding site involved in light responsiveness
Cla97C02G049930.1	1692	1732	MRE	MYB binding site involved in light responsiveness
Cla97C02G049930.1	1410	1450	MRE	MYB binding site involved in light responsiveness
Cla97C03G053010.1	623	663	MRE	MYB binding site involved in light responsiveness
Cla97C03G055890.1	378	418	MRE	MYB binding site involved in light responsiveness
Cla97C03G059200.1	1440	1480	MRE	MYB binding site involved in light responsiveness
Cla97C04G070210.1	1763	1803	MRE	MYB binding site involved in light responsiveness
Cla97C04G075580.1	834	874	MRE	MYB binding site involved in light responsiveness
Cla97C05G098800.1	59	99	MRE	MYB binding site involved in light responsiveness
Cla97C06G113900.1	1614	1654	MRE	MYB binding site involved in light responsiveness
Cla97C06G113900.1	1596	1636	MRE	MYB binding site involved in light responsiveness
Cla97C06G113900.1	1507	1547	MRE	MYB binding site involved in light responsiveness
Cla97C06G115020.1	1636	1676	MRE	MYB binding site involved in light responsiveness
Cla97C06G115020.1	594	634	MRE	MYB binding site involved in light responsiveness
Cla97C06G120350.1	1350	1390	MRE	MYB binding site involved in light responsiveness
Cla97C06G126320.1	1677	1717	MRE	MYB binding site involved in light responsiveness
Cla97C07G135790.1	1452	1492	MRE	MYB binding site involved in light responsiveness
Cla97C07G144420.1	1201	1241	MRE	MYB binding site involved in light responsiveness
Cla97C09G167060.1	1467	1507	MRE	MYB binding site involved in light responsiveness
Cla97C09G167070.1	1535	1575	MRE	MYB binding site involved in light responsiveness
Cla97C09G167080.1	1050	1090	MRE	MYB binding site involved in light responsiveness
Cla97C09G167110.1	1864	1904	MRE	MYB binding site involved in light responsiveness
Cla97C09G167110.1	880	920	MRE	MYB binding site involved in light responsiveness
Cla97C09G177060.1	1491	1531	MRE	MYB binding site involved in light responsiveness
Cla97C09G177060.1	224	264	MRE	MYB binding site involved in light responsiveness
Cla97C09G177290.1	541	581	MRE	MYB binding site involved in light responsiveness
Cla97C09G177290.1	412	452	MRE	MYB binding site involved in light responsiveness
Cla97C09G177300.1	1548	1588	MRE	MYB binding site involved in light responsiveness
Cla97C09G177300.1	1085	1125	MRE	MYB binding site involved in light responsiveness
Cla97C09G180150.1	477	517	MRE	MYB binding site involved in light responsiveness
Cla97C09G184240.1	1720	1760	MRE	MYB binding site involved in light responsiveness
Cla97C09G184240.1	1330	1370	MRE	MYB binding site involved in light responsiveness
Cla97C09G184240.1	727	767	MRE	MYB binding site involved in light responsiveness
Cla97C10G197400.1	644	684	MRE	MYB binding site involved in light responsiveness
Cla97C10G203590.1	653	693	MRE	MYB binding site involved in light responsiveness
Cla97C11G220240.1	1644	1684	MRE	MYB binding site involved in light responsiveness
Cla97C11G220240.1	831	871	MRE	MYB binding site involved in light responsiveness
Cla97C01G005010.1	1778	1818	Box 4	part of a conserved DNA module involved in light responsiveness
Cla97C01G005010.1	1624	1664	Box 4	part of a conserved DNA module involved in light responsiveness
Cla97C01G005010.1	716	756	Box 4	part of a conserved DNA module involved in light responsiveness
Cla97C01G005010.1	270	310	Box 4	part of a conserved DNA module involved in light responsiveness
Cla97C01G011510.1	1602	1642	Box 4	part of a conserved DNA module involved in light responsiveness
Cla97C01G011510.1	1026	1066	Box 4	part of a conserved DNA module involved in light responsiveness
Cla97C01G011510.1	168	208	Box 4	part of a conserved DNA module involved in light responsiveness
Cla97C01G013060.1	1365	1405	Box 4	part of a conserved DNA module involved in light responsiveness
Cla97C01G013060.1	1297	1337	Box 4	part of a conserved DNA module involved in light responsiveness
Cla97C01G013060.1	365	405	Box 4	part of a conserved DNA module involved in light responsiveness
Cla97C01G013060.1	345	385	Box 4	part of a conserved DNA module involved in light responsiveness
Cla97C01G015760.1	1487	1527	Box 4	part of a conserved DNA module involved in light responsiveness
Cla97C01G015760.1	94	134	Box 4	part of a conserved DNA module involved in light responsiveness
Cla97C01G016570.1	1967	2000	Box 4	part of a conserved DNA module involved in light responsiveness
Cla97C01G016570.1	1644	1684	Box 4	part of a conserved DNA module involved in light responsiveness
Cla97C01G016570.1	700	740	Box 4	part of a conserved DNA module involved in light responsiveness
Cla97C01G019360.1	1613	1653	Box 4	part of a conserved DNA module involved in light responsiveness
Cla97C01G019360.1	1315	1355	Box 4	part of a conserved DNA module involved in light responsiveness
Cla97C01G019360.1	756	796	Box 4	part of a conserved DNA module involved in light responsiveness
Cla97C01G019360.1	434	474	Box 4	part of a conserved DNA module involved in light responsiveness
Cla97C01G019890.1	1027	1067	Box 4	part of a conserved DNA module involved in light responsiveness
Cla97C01G020000.1	669	709	Box 4	part of a conserved DNA module involved in light responsiveness
Cla97C01G020000.1	541	581	Box 4	part of a conserved DNA module involved in light responsiveness
Cla97C01G020000.1	371	411	Box 4	part of a conserved DNA module involved in light responsiveness
Cla97C01G020000.1	135	175	Box 4	part of a conserved DNA module involved in light responsiveness
Cla97C02G028190.1	1638	1678	Box 4	part of a conserved DNA module involved in light responsiveness
Cla97C02G028190.1	1009	1049	Box 4	part of a conserved DNA module involved in light responsiveness
Cla97C02G028190.1	969	1009	Box 4	part of a conserved DNA module involved in light responsiveness
Cla97C02G028190.1	792	832	Box 4	part of a conserved DNA module involved in light responsiveness
Cla97C02G028200.1	1300	1340	Box 4	part of a conserved DNA module involved in light responsiveness
Cla97C02G028200.1	404	444	Box 4	part of a conserved DNA module involved in light responsiveness
Cla97C02G030990.1	1447	1487	Box 4	part of a conserved DNA module involved in light responsiveness
Cla97C02G030990.1	1197	1237	Box 4	part of a conserved DNA module involved in light responsiveness
Cla97C02G030990.1	129	169	Box 4	part of a conserved DNA module involved in light responsiveness
Cla97C02G035070.1	333	373	Box 4	part of a conserved DNA module involved in light responsiveness
Cla97C02G037820.1	1563	1603	Box 4	part of a conserved DNA module involved in light responsiveness
Cla97C02G037820.1	1310	1350	Box 4	part of a conserved DNA module involved in light responsiveness
Cla97C02G037820.1	421	461	Box 4	part of a conserved DNA module involved in light responsiveness
Cla97C02G044750.1	645	685	Box 4	part of a conserved DNA module involved in light responsiveness
Cla97C02G045070.1	1823	1863	Box 4	part of a conserved DNA module involved in light responsiveness
Cla97C02G045070.1	1819	1859	Box 4	part of a conserved DNA module involved in light responsiveness
Cla97C02G045070.1	1580	1620	Box 4	part of a conserved DNA module involved in light responsiveness
Cla97C02G045070.1	87	127	Box 4	part of a conserved DNA module involved in light responsiveness
Cla97C02G045080.1	1640	1680	Box 4	part of a conserved DNA module involved in light responsiveness
Cla97C02G045080.1	1160	1200	Box 4	part of a conserved DNA module involved in light responsiveness
Cla97C02G045080.1	631	671	Box 4	part of a conserved DNA module involved in light responsiveness
Cla97C02G045080.1	60	100	Box 4	part of a conserved DNA module involved in light responsiveness
Cla97C02G045080.1	0	26	Box 4	part of a conserved DNA module involved in light responsiveness
Cla97C02G045090.1	75	115	Box 4	part of a conserved DNA module involved in light responsiveness
Cla97C02G045100.1	1944	1984	Box 4	part of a conserved DNA module involved in light responsiveness
Cla97C02G045100.1	1269	1309	Box 4	part of a conserved DNA module involved in light responsiveness
Cla97C02G045100.1	1106	1146	Box 4	part of a conserved DNA module involved in light responsiveness
Cla97C02G045120.1	1834	1874	Box 4	part of a conserved DNA module involved in light responsiveness
Cla97C02G045120.1	1796	1836	Box 4	part of a conserved DNA module involved in light responsiveness
Cla97C02G045120.1	1020	1060	Box 4	part of a conserved DNA module involved in light responsiveness
Cla97C02G045120.1	988	1028	Box 4	part of a conserved DNA module involved in light responsiveness
Cla97C02G045130.1	1795	1835	Box 4	part of a conserved DNA module involved in light responsiveness
Cla97C02G045130.1	264	304	Box 4	part of a conserved DNA module involved in light responsiveness
Cla97C02G045130.1	255	295	Box 4	part of a conserved DNA module involved in light responsiveness
Cla97C02G045130.1	111	151	Box 4	part of a conserved DNA module involved in light responsiveness
Cla97C02G046770.1	1387	1427	Box 4	part of a conserved DNA module involved in light responsiveness
Cla97C02G049870.1	1868	1908	Box 4	part of a conserved DNA module involved in light responsiveness
Cla97C02G049870.1	1723	1763	Box 4	part of a conserved DNA module involved in light responsiveness
Cla97C02G049870.1	1308	1348	Box 4	part of a conserved DNA module involved in light responsiveness
Cla97C02G049880.1	1963	2000	Box 4	part of a conserved DNA module involved in light responsiveness
Cla97C02G049880.1	1361	1401	Box 4	part of a conserved DNA module involved in light responsiveness
Cla97C02G049880.1	577	617	Box 4	part of a conserved DNA module involved in light responsiveness
Cla97C02G049890.1	1672	1712	Box 4	part of a conserved DNA module involved in light responsiveness
Cla97C02G049890.1	929	969	Box 4	part of a conserved DNA module involved in light responsiveness
Cla97C02G049890.1	646	686	Box 4	part of a conserved DNA module involved in light responsiveness
Cla97C02G049900.1	1873	1913	Box 4	part of a conserved DNA module involved in light responsiveness
Cla97C02G049900.1	1572	1612	Box 4	part of a conserved DNA module involved in light responsiveness
Cla97C02G049900.1	551	591	Box 4	part of a conserved DNA module involved in light responsiveness
Cla97C02G049900.1	445	485	Box 4	part of a conserved DNA module involved in light responsiveness
Cla97C02G049910.1	1870	1910	Box 4	part of a conserved DNA module involved in light responsiveness
Cla97C02G049910.1	903	943	Box 4	part of a conserved DNA module involved in light responsiveness
Cla97C02G049910.1	897	937	Box 4	part of a conserved DNA module involved in light responsiveness
Cla97C02G049910.1	190	230	Box 4	part of a conserved DNA module involved in light responsiveness
Cla97C02G049910.1	83	123	Box 4	part of a conserved DNA module involved in light responsiveness
Cla97C02G049920.1	1651	1691	Box 4	part of a conserved DNA module involved in light responsiveness
Cla97C02G049920.1	284	324	Box 4	part of a conserved DNA module involved in light responsiveness
Cla97C02G049930.1	1021	1061	Box 4	part of a conserved DNA module involved in light responsiveness
Cla97C02G049930.1	988	1028	Box 4	part of a conserved DNA module involved in light responsiveness
Cla97C02G049940.1	741	781	Box 4	part of a conserved DNA module involved in light responsiveness
Cla97C02G049950.1	1123	1163	Box 4	part of a conserved DNA module involved in light responsiveness
Cla97C02G049950.1	1070	1110	Box 4	part of a conserved DNA module involved in light responsiveness
Cla97C02G049950.1	946	986	Box 4	part of a conserved DNA module involved in light responsiveness
Cla97C02G049950.1	283	323	Box 4	part of a conserved DNA module involved in light responsiveness
Cla97C02G049950.1	253	293	Box 4	part of a conserved DNA module involved in light responsiveness
Cla97C02G049950.1	111	151	Box 4	part of a conserved DNA module involved in light responsiveness
Cla97C03G051030.1	1246	1286	Box 4	part of a conserved DNA module involved in light responsiveness
Cla97C03G051030.1	506	546	Box 4	part of a conserved DNA module involved in light responsiveness
Cla97C03G053010.1	1211	1251	Box 4	part of a conserved DNA module involved in light responsiveness
Cla97C03G053010.1	891	931	Box 4	part of a conserved DNA module involved in light responsiveness
Cla97C03G053010.1	512	552	Box 4	part of a conserved DNA module involved in light responsiveness
Cla97C03G055260.1	429	469	Box 4	part of a conserved DNA module involved in light responsiveness
Cla97C03G055890.1	1207	1247	Box 4	part of a conserved DNA module involved in light responsiveness
Cla97C03G055890.1	932	972	Box 4	part of a conserved DNA module involved in light responsiveness
Cla97C03G055890.1	530	570	Box 4	part of a conserved DNA module involved in light responsiveness
Cla97C03G059200.1	1745	1785	Box 4	part of a conserved DNA module involved in light responsiveness
Cla97C03G059200.1	1574	1614	Box 4	part of a conserved DNA module involved in light responsiveness
Cla97C04G070210.1	1279	1319	Box 4	part of a conserved DNA module involved in light responsiveness
Cla97C04G070210.1	1214	1254	Box 4	part of a conserved DNA module involved in light responsiveness
Cla97C04G070210.1	1179	1219	Box 4	part of a conserved DNA module involved in light responsiveness
Cla97C04G070210.1	1175	1215	Box 4	part of a conserved DNA module involved in light responsiveness
Cla97C04G075580.1	1881	1921	Box 4	part of a conserved DNA module involved in light responsiveness
Cla97C04G075580.1	571	611	Box 4	part of a conserved DNA module involved in light responsiveness
Cla97C04G075580.1	217	257	Box 4	part of a conserved DNA module involved in light responsiveness
Cla97C05G089640.1	1586	1626	Box 4	part of a conserved DNA module involved in light responsiveness
Cla97C05G089640.1	1257	1297	Box 4	part of a conserved DNA module involved in light responsiveness
Cla97C05G089640.1	438	478	Box 4	part of a conserved DNA module involved in light responsiveness
Cla97C05G089640.1	302	342	Box 4	part of a conserved DNA module involved in light responsiveness
Cla97C05G089640.1	91	131	Box 4	part of a conserved DNA module involved in light responsiveness
Cla97C05G097050.1	1732	1772	Box 4	part of a conserved DNA module involved in light responsiveness
Cla97C05G097050.1	417	457	Box 4	part of a conserved DNA module involved in light responsiveness
Cla97C05G097050.1	391	431	Box 4	part of a conserved DNA module involved in light responsiveness
Cla97C05G097050.1	280	320	Box 4	part of a conserved DNA module involved in light responsiveness
Cla97C05G097050.1	268	308	Box 4	part of a conserved DNA module involved in light responsiveness
Cla97C05G097050.1	140	180	Box 4	part of a conserved DNA module involved in light responsiveness
Cla97C05G097050.1	97	137	Box 4	part of a conserved DNA module involved in light responsiveness
Cla97C05G097050.1	7	47	Box 4	part of a conserved DNA module involved in light responsiveness
Cla97C05G097050.1	3	43	Box 4	part of a conserved DNA module involved in light responsiveness
Cla97C05G097050.1	0	25	Box 4	part of a conserved DNA module involved in light responsiveness
Cla97C05G097050.1	0	29	Box 4	part of a conserved DNA module involved in light responsiveness
Cla97C05G098800.1	1652	1692	Box 4	part of a conserved DNA module involved in light responsiveness
Cla97C05G098800.1	600	640	Box 4	part of a conserved DNA module involved in light responsiveness
Cla97C05G098800.1	479	519	Box 4	part of a conserved DNA module involved in light responsiveness
Cla97C05G098800.1	183	223	Box 4	part of a conserved DNA module involved in light responsiveness
Cla97C05G098800.1	93	133	Box 4	part of a conserved DNA module involved in light responsiveness
Cla97C05G098800.1	53	93	Box 4	part of a conserved DNA module involved in light responsiveness
Cla97C05G105280.1	1751	1791	Box 4	part of a conserved DNA module involved in light responsiveness
Cla97C05G105280.1	951	991	Box 4	part of a conserved DNA module involved in light responsiveness
Cla97C05G107830.1	1469	1509	Box 4	part of a conserved DNA module involved in light responsiveness
Cla97C05G107830.1	1237	1277	Box 4	part of a conserved DNA module involved in light responsiveness
Cla97C05G107830.1	979	1019	Box 4	part of a conserved DNA module involved in light responsiveness
Cla97C05G107830.1	885	925	Box 4	part of a conserved DNA module involved in light responsiveness
Cla97C05G107830.1	602	642	Box 4	part of a conserved DNA module involved in light responsiveness
Cla97C05G107830.1	598	638	Box 4	part of a conserved DNA module involved in light responsiveness
Cla97C05G107830.1	463	503	Box 4	part of a conserved DNA module involved in light responsiveness
Cla97C05G107830.1	11	51	Box 4	part of a conserved DNA module involved in light responsiveness
Cla97C06G110270.1	1015	1055	Box 4	part of a conserved DNA module involved in light responsiveness
Cla97C06G110270.1	669	709	Box 4	part of a conserved DNA module involved in light responsiveness
Cla97C06G110270.1	606	646	Box 4	part of a conserved DNA module involved in light responsiveness
Cla97C06G110270.1	189	229	Box 4	part of a conserved DNA module involved in light responsiveness
Cla97C06G115010.1	1507	1547	Box 4	part of a conserved DNA module involved in light responsiveness
Cla97C06G115010.1	1481	1521	Box 4	part of a conserved DNA module involved in light responsiveness
Cla97C06G115010.1	672	712	Box 4	part of a conserved DNA module involved in light responsiveness
Cla97C06G115010.1	504	544	Box 4	part of a conserved DNA module involved in light responsiveness
Cla97C06G115010.1	192	232	Box 4	part of a conserved DNA module involved in light responsiveness
Cla97C06G115020.1	1259	1299	Box 4	part of a conserved DNA module involved in light responsiveness
Cla97C06G115020.1	873	913	Box 4	part of a conserved DNA module involved in light responsiveness
Cla97C06G115020.1	846	886	Box 4	part of a conserved DNA module involved in light responsiveness
Cla97C06G115020.1	418	458	Box 4	part of a conserved DNA module involved in light responsiveness
Cla97C06G115020.1	0	24	Box 4	part of a conserved DNA module involved in light responsiveness
Cla97C06G120340.1	1071	1111	Box 4	part of a conserved DNA module involved in light responsiveness
Cla97C06G120350.1	993	1033	Box 4	part of a conserved DNA module involved in light responsiveness
Cla97C06G120350.1	989	1029	Box 4	part of a conserved DNA module involved in light responsiveness
Cla97C06G120350.1	948	988	Box 4	part of a conserved DNA module involved in light responsiveness
Cla97C06G120350.1	873	913	Box 4	part of a conserved DNA module involved in light responsiveness
Cla97C06G120350.1	806	846	Box 4	part of a conserved DNA module involved in light responsiveness
Cla97C06G120350.1	54	94	Box 4	part of a conserved DNA module involved in light responsiveness
Cla97C06G126320.1	900	940	Box 4	part of a conserved DNA module involved in light responsiveness
Cla97C06G126320.1	37	77	Box 4	part of a conserved DNA module involved in light responsiveness
Cla97C07G131030.1	1925	1965	Box 4	part of a conserved DNA module involved in light responsiveness
Cla97C07G131030.1	1332	1372	Box 4	part of a conserved DNA module involved in light responsiveness
Cla97C07G131030.1	434	474	Box 4	part of a conserved DNA module involved in light responsiveness
Cla97C07G131030.1	308	348	Box 4	part of a conserved DNA module involved in light responsiveness
Cla97C07G131030.1	144	184	Box 4	part of a conserved DNA module involved in light responsiveness
Cla97C07G131030.1	36	76	Box 4	part of a conserved DNA module involved in light responsiveness
Cla97C07G135790.1	1840	1880	Box 4	part of a conserved DNA module involved in light responsiveness
Cla97C07G135790.1	1666	1706	Box 4	part of a conserved DNA module involved in light responsiveness
Cla97C07G135790.1	1662	1702	Box 4	part of a conserved DNA module involved in light responsiveness
Cla97C07G135790.1	1658	1698	Box 4	part of a conserved DNA module involved in light responsiveness
Cla97C07G135790.1	1558	1598	Box 4	part of a conserved DNA module involved in light responsiveness
Cla97C07G135790.1	94	134	Box 4	part of a conserved DNA module involved in light responsiveness
Cla97C07G135790.1	48	88	Box 4	part of a conserved DNA module involved in light responsiveness
Cla97C07G144420.1	392	432	Box 4	part of a conserved DNA module involved in light responsiveness
Cla97C07G144420.1	142	182	Box 4	part of a conserved DNA module involved in light responsiveness
Cla97C08G148570.1	1529	1569	Box 4	part of a conserved DNA module involved in light responsiveness
Cla97C08G148570.1	1408	1448	Box 4	part of a conserved DNA module involved in light responsiveness
Cla97C08G148570.1	1178	1218	Box 4	part of a conserved DNA module involved in light responsiveness
Cla97C08G148570.1	986	1026	Box 4	part of a conserved DNA module involved in light responsiveness
Cla97C08G157670.1	1606	1646	Box 4	part of a conserved DNA module involved in light responsiveness
Cla97C08G157670.1	1564	1604	Box 4	part of a conserved DNA module involved in light responsiveness
Cla97C08G157670.1	1509	1549	Box 4	part of a conserved DNA module involved in light responsiveness
Cla97C08G157670.1	1489	1529	Box 4	part of a conserved DNA module involved in light responsiveness
Cla97C08G157670.1	1112	1152	Box 4	part of a conserved DNA module involved in light responsiveness
Cla97C08G157670.1	673	713	Box 4	part of a conserved DNA module involved in light responsiveness
Cla97C08G157670.1	544	584	Box 4	part of a conserved DNA module involved in light responsiveness
Cla97C09G167060.1	1513	1553	Box 4	part of a conserved DNA module involved in light responsiveness
Cla97C09G167060.1	1177	1217	Box 4	part of a conserved DNA module involved in light responsiveness
Cla97C09G167060.1	1120	1160	Box 4	part of a conserved DNA module involved in light responsiveness
Cla97C09G167060.1	1056	1096	Box 4	part of a conserved DNA module involved in light responsiveness
Cla97C09G167070.1	1920	1960	Box 4	part of a conserved DNA module involved in light responsiveness
Cla97C09G167070.1	882	922	Box 4	part of a conserved DNA module involved in light responsiveness
Cla97C09G167070.1	878	918	Box 4	part of a conserved DNA module involved in light responsiveness
Cla97C09G167070.1	600	640	Box 4	part of a conserved DNA module involved in light responsiveness
Cla97C09G167070.1	539	579	Box 4	part of a conserved DNA module involved in light responsiveness
Cla97C09G167070.1	184	224	Box 4	part of a conserved DNA module involved in light responsiveness
Cla97C09G167070.1	141	181	Box 4	part of a conserved DNA module involved in light responsiveness
Cla97C09G167070.1	67	107	Box 4	part of a conserved DNA module involved in light responsiveness
Cla97C09G167070.1	38	78	Box 4	part of a conserved DNA module involved in light responsiveness
Cla97C09G167080.1	1560	1600	Box 4	part of a conserved DNA module involved in light responsiveness
Cla97C09G167080.1	1405	1445	Box 4	part of a conserved DNA module involved in light responsiveness
Cla97C09G167080.1	597	637	Box 4	part of a conserved DNA module involved in light responsiveness
Cla97C09G167090.1	1479	1519	Box 4	part of a conserved DNA module involved in light responsiveness
Cla97C09G167090.1	937	977	Box 4	part of a conserved DNA module involved in light responsiveness
Cla97C09G167090.1	207	247	Box 4	part of a conserved DNA module involved in light responsiveness
Cla97C09G167090.1	1	41	Box 4	part of a conserved DNA module involved in light responsiveness
Cla97C09G167110.1	755	795	Box 4	part of a conserved DNA module involved in light responsiveness
Cla97C09G167110.1	625	665	Box 4	part of a conserved DNA module involved in light responsiveness
Cla97C09G167110.1	341	381	Box 4	part of a conserved DNA module involved in light responsiveness
Cla97C09G167120.1	1156	1196	Box 4	part of a conserved DNA module involved in light responsiveness
Cla97C09G167120.1	915	955	Box 4	part of a conserved DNA module involved in light responsiveness
Cla97C09G167120.1	835	875	Box 4	part of a conserved DNA module involved in light responsiveness
Cla97C09G167120.1	620	660	Box 4	part of a conserved DNA module involved in light responsiveness
Cla97C09G167120.1	591	631	Box 4	part of a conserved DNA module involved in light responsiveness
Cla97C09G167120.1	284	324	Box 4	part of a conserved DNA module involved in light responsiveness
Cla97C09G177060.1	1691	1731	Box 4	part of a conserved DNA module involved in light responsiveness
Cla97C09G177060.1	1627	1667	Box 4	part of a conserved DNA module involved in light responsiveness
Cla97C09G177060.1	1323	1363	Box 4	part of a conserved DNA module involved in light responsiveness
Cla97C09G177060.1	1241	1281	Box 4	part of a conserved DNA module involved in light responsiveness
Cla97C09G177060.1	624	664	Box 4	part of a conserved DNA module involved in light responsiveness
Cla97C09G177060.1	300	340	Box 4	part of a conserved DNA module involved in light responsiveness
Cla97C09G177290.1	1334	1374	Box 4	part of a conserved DNA module involved in light responsiveness
Cla97C09G178920.1	1839	1879	Box 4	part of a conserved DNA module involved in light responsiveness
Cla97C09G178920.1	777	817	Box 4	part of a conserved DNA module involved in light responsiveness
Cla97C09G180150.1	991	1031	Box 4	part of a conserved DNA module involved in light responsiveness
Cla97C09G180150.1	344	384	Box 4	part of a conserved DNA module involved in light responsiveness
Cla97C09G180150.1	217	257	Box 4	part of a conserved DNA module involved in light responsiveness
Cla97C09G184240.1	1230	1270	Box 4	part of a conserved DNA module involved in light responsiveness
Cla97C09G184240.1	983	1023	Box 4	part of a conserved DNA module involved in light responsiveness
Cla97C09G184240.1	974	1014	Box 4	part of a conserved DNA module involved in light responsiveness
Cla97C09G184240.1	683	723	Box 4	part of a conserved DNA module involved in light responsiveness
Cla97C09G184240.1	679	719	Box 4	part of a conserved DNA module involved in light responsiveness
Cla97C09G184240.1	571	611	Box 4	part of a conserved DNA module involved in light responsiveness
Cla97C10G197400.1	1414	1454	Box 4	part of a conserved DNA module involved in light responsiveness
Cla97C10G197400.1	434	474	Box 4	part of a conserved DNA module involved in light responsiveness
Cla97C10G197400.1	236	276	Box 4	part of a conserved DNA module involved in light responsiveness
Cla97C10G197400.1	63	103	Box 4	part of a conserved DNA module involved in light responsiveness
Cla97C10G203590.1	1884	1924	Box 4	part of a conserved DNA module involved in light responsiveness
Cla97C10G203590.1	1812	1852	Box 4	part of a conserved DNA module involved in light responsiveness
Cla97C10G203590.1	821	861	Box 4	part of a conserved DNA module involved in light responsiveness
Cla97C10G203590.1	462	502	Box 4	part of a conserved DNA module involved in light responsiveness
Cla97C10G203590.1	194	234	Box 4	part of a conserved DNA module involved in light responsiveness
Cla97C11G206940.1	953	993	Box 4	part of a conserved DNA module involved in light responsiveness
Cla97C11G207220.1	1592	1632	Box 4	part of a conserved DNA module involved in light responsiveness
Cla97C11G207220.1	1548	1588	Box 4	part of a conserved DNA module involved in light responsiveness
Cla97C11G207220.1	1544	1584	Box 4	part of a conserved DNA module involved in light responsiveness
Cla97C11G207220.1	1450	1490	Box 4	part of a conserved DNA module involved in light responsiveness
Cla97C11G207220.1	1358	1398	Box 4	part of a conserved DNA module involved in light responsiveness
Cla97C11G207220.1	869	909	Box 4	part of a conserved DNA module involved in light responsiveness
Cla97C11G207220.1	242	282	Box 4	part of a conserved DNA module involved in light responsiveness
Cla97C11G207220.1	184	224	Box 4	part of a conserved DNA module involved in light responsiveness
Cla97C11G207230.1	1684	1724	Box 4	part of a conserved DNA module involved in light responsiveness
Cla97C11G207230.1	1390	1430	Box 4	part of a conserved DNA module involved in light responsiveness
Cla97C11G207230.1	1386	1426	Box 4	part of a conserved DNA module involved in light responsiveness
Cla97C11G207230.1	137	177	Box 4	part of a conserved DNA module involved in light responsiveness
Cla97C11G212730.1	447	487	Box 4	part of a conserved DNA module involved in light responsiveness
Cla97C11G212730.1	262	302	Box 4	part of a conserved DNA module involved in light responsiveness
Cla97C11G214520.1	1900	1940	Box 4	part of a conserved DNA module involved in light responsiveness
Cla97C11G214520.1	1561	1601	Box 4	part of a conserved DNA module involved in light responsiveness
Cla97C11G214520.1	1198	1238	Box 4	part of a conserved DNA module involved in light responsiveness
Cla97C11G214520.1	1178	1218	Box 4	part of a conserved DNA module involved in light responsiveness
Cla97C11G214520.1	719	759	Box 4	part of a conserved DNA module involved in light responsiveness
Cla97C11G214530.1	1752	1792	Box 4	part of a conserved DNA module involved in light responsiveness
Cla97C11G214530.1	59	99	Box 4	part of a conserved DNA module involved in light responsiveness
Cla97C11G214540.1	1597	1637	Box 4	part of a conserved DNA module involved in light responsiveness
Cla97C11G214540.1	1593	1633	Box 4	part of a conserved DNA module involved in light responsiveness
Cla97C11G214540.1	562	602	Box 4	part of a conserved DNA module involved in light responsiveness
Cla97C11G214540.1	463	503	Box 4	part of a conserved DNA module involved in light responsiveness
Cla97C11G214540.1	105	145	Box 4	part of a conserved DNA module involved in light responsiveness
Cla97C11G220240.1	843	883	Box 4	part of a conserved DNA module involved in light responsiveness
Cla97C11G220240.1	661	701	Box 4	part of a conserved DNA module involved in light responsiveness
Cla97C05G105280.1	1601	1641	CAG-motif	part of a light response element
Cla97C09G175150.1	263	303	CAG-motif	part of a light response element
Cla97C01G005010.1	1139	1179	TCT-motif	part of a light responsive element
Cla97C01G011510.1	537	577	TCT-motif	part of a light responsive element
Cla97C01G013060.1	1933	1973	TCT-motif	part of a light responsive element
Cla97C01G013060.1	1931	1971	TCT-motif	part of a light responsive element
Cla97C01G013060.1	1647	1687	TCT-motif	part of a light responsive element
Cla97C01G013060.1	197	237	TCT-motif	part of a light responsive element
Cla97C01G013060.1	193	233	TCT-motif	part of a light responsive element
Cla97C01G015760.1	1850	1890	TCT-motif	part of a light responsive element
Cla97C01G016570.1	1102	1142	TCT-motif	part of a light responsive element
Cla97C01G016570.1	1100	1140	TCT-motif	part of a light responsive element
Cla97C01G016570.1	991	1031	TCT-motif	part of a light responsive element
Cla97C01G016570.1	145	185	TCT-motif	part of a light responsive element
Cla97C01G019360.1	1813	1853	TCT-motif	part of a light responsive element
Cla97C01G019360.1	1766	1806	TCT-motif	part of a light responsive element
Cla97C01G019360.1	1218	1258	TCT-motif	part of a light responsive element
Cla97C01G019360.1	1057	1097	TCT-motif	part of a light responsive element
Cla97C01G019360.1	817	857	TCT-motif	part of a light responsive element
Cla97C01G019360.1	452	492	TCT-motif	part of a light responsive element
Cla97C01G019890.1	1859	1899	TCT-motif	part of a light responsive element
Cla97C01G019890.1	1596	1636	TCT-motif	part of a light responsive element
Cla97C01G019890.1	1339	1379	TCT-motif	part of a light responsive element
Cla97C01G020000.1	1904	1944	TCT-motif	part of a light responsive element
Cla97C01G020000.1	1712	1752	TCT-motif	part of a light responsive element
Cla97C01G020000.1	1205	1245	TCT-motif	part of a light responsive element
Cla97C01G020000.1	630	670	TCT-motif	part of a light responsive element
Cla97C01G020000.1	271	311	TCT-motif	part of a light responsive element
Cla97C02G028190.1	1294	1334	TCT-motif	part of a light responsive element
Cla97C02G028190.1	475	515	TCT-motif	part of a light responsive element
Cla97C02G028200.1	1068	1108	TCT-motif	part of a light responsive element
Cla97C02G028200.1	428	468	TCT-motif	part of a light responsive element
Cla97C02G028200.1	128	168	TCT-motif	part of a light responsive element
Cla97C02G028200.1	42	82	TCT-motif	part of a light responsive element
Cla97C02G030990.1	1454	1494	TCT-motif	part of a light responsive element
Cla97C02G030990.1	1309	1349	TCT-motif	part of a light responsive element
Cla97C02G035070.1	1628	1668	TCT-motif	part of a light responsive element
Cla97C02G044750.1	1721	1761	TCT-motif	part of a light responsive element
Cla97C02G044750.1	1703	1743	TCT-motif	part of a light responsive element
Cla97C02G044750.1	1376	1416	TCT-motif	part of a light responsive element
Cla97C02G044750.1	0	21	TCT-motif	part of a light responsive element
Cla97C02G045070.1	1728	1768	TCT-motif	part of a light responsive element
Cla97C02G045070.1	1341	1381	TCT-motif	part of a light responsive element
Cla97C02G045070.1	1092	1132	TCT-motif	part of a light responsive element
Cla97C02G045070.1	903	943	TCT-motif	part of a light responsive element
Cla97C02G045070.1	714	754	TCT-motif	part of a light responsive element
Cla97C02G045070.1	714	754	TCT-motif	part of a light responsive element
Cla97C02G045080.1	1694	1734	TCT-motif	part of a light responsive element
Cla97C02G045080.1	1034	1074	TCT-motif	part of a light responsive element
Cla97C02G045080.1	740	780	TCT-motif	part of a light responsive element
Cla97C02G045080.1	470	510	TCT-motif	part of a light responsive element
Cla97C02G045090.1	1933	1973	TCT-motif	part of a light responsive element
Cla97C02G045100.1	1900	1940	TCT-motif	part of a light responsive element
Cla97C02G045100.1	1709	1749	TCT-motif	part of a light responsive element
Cla97C02G045100.1	491	531	TCT-motif	part of a light responsive element
Cla97C02G045120.1	755	795	TCT-motif	part of a light responsive element
Cla97C02G045120.1	311	351	TCT-motif	part of a light responsive element
Cla97C02G045130.1	1671	1711	TCT-motif	part of a light responsive element
Cla97C02G045130.1	425	465	TCT-motif	part of a light responsive element
Cla97C02G046770.1	835	875	TCT-motif	part of a light responsive element
Cla97C02G046770.1	834	874	TCT-motif	part of a light responsive element
Cla97C02G046770.1	833	873	TCT-motif	part of a light responsive element
Cla97C02G049870.1	875	915	TCT-motif	part of a light responsive element
Cla97C02G049870.1	266	306	TCT-motif	part of a light responsive element
Cla97C02G049870.1	262	302	TCT-motif	part of a light responsive element
Cla97C02G049870.1	154	194	TCT-motif	part of a light responsive element
Cla97C02G049880.1	1744	1784	TCT-motif	part of a light responsive element
Cla97C02G049880.1	1230	1270	TCT-motif	part of a light responsive element
Cla97C02G049880.1	1217	1257	TCT-motif	part of a light responsive element
Cla97C02G049880.1	890	930	TCT-motif	part of a light responsive element
Cla97C02G049880.1	448	488	TCT-motif	part of a light responsive element
Cla97C02G049880.1	364	404	TCT-motif	part of a light responsive element
Cla97C02G049890.1	560	600	TCT-motif	part of a light responsive element
Cla97C02G049900.1	1857	1897	TCT-motif	part of a light responsive element
Cla97C02G049900.1	660	700	TCT-motif	part of a light responsive element
Cla97C02G049900.1	626	666	TCT-motif	part of a light responsive element
Cla97C02G049900.1	618	658	TCT-motif	part of a light responsive element
Cla97C02G049900.1	202	242	TCT-motif	part of a light responsive element
Cla97C02G049910.1	1599	1639	TCT-motif	part of a light responsive element
Cla97C02G049910.1	1345	1385	TCT-motif	part of a light responsive element
Cla97C02G049920.1	1346	1386	TCT-motif	part of a light responsive element
Cla97C02G049920.1	1260	1300	TCT-motif	part of a light responsive element
Cla97C02G049920.1	649	689	TCT-motif	part of a light responsive element
Cla97C02G049920.1	549	589	TCT-motif	part of a light responsive element
Cla97C02G049930.1	1504	1544	TCT-motif	part of a light responsive element
Cla97C02G049930.1	1266	1306	TCT-motif	part of a light responsive element
Cla97C02G049930.1	514	554	TCT-motif	part of a light responsive element
Cla97C02G049930.1	16	56	TCT-motif	part of a light responsive element
Cla97C02G049940.1	826	866	TCT-motif	part of a light responsive element
Cla97C02G049950.1	1740	1780	TCT-motif	part of a light responsive element
Cla97C03G051030.1	1468	1508	TCT-motif	part of a light responsive element
Cla97C03G051030.1	1411	1451	TCT-motif	part of a light responsive element
Cla97C03G051030.1	227	267	TCT-motif	part of a light responsive element
Cla97C03G053010.1	1827	1867	TCT-motif	part of a light responsive element
Cla97C03G053010.1	1827	1867	TCT-motif	part of a light responsive element
Cla97C03G053010.1	862	902	TCT-motif	part of a light responsive element
Cla97C03G053010.1	189	229	TCT-motif	part of a light responsive element
Cla97C03G053010.1	166	206	TCT-motif	part of a light responsive element
Cla97C03G053010.1	31	71	TCT-motif	part of a light responsive element
Cla97C03G055260.1	1801	1841	TCT-motif	part of a light responsive element
Cla97C03G055260.1	943	983	TCT-motif	part of a light responsive element
Cla97C03G055890.1	1224	1264	TCT-motif	part of a light responsive element
Cla97C03G055890.1	731	771	TCT-motif	part of a light responsive element
Cla97C03G059200.1	1769	1809	TCT-motif	part of a light responsive element
Cla97C03G059200.1	1637	1677	TCT-motif	part of a light responsive element
Cla97C03G059200.1	875	915	TCT-motif	part of a light responsive element
Cla97C03G059200.1	778	818	TCT-motif	part of a light responsive element
Cla97C03G059200.1	115	155	TCT-motif	part of a light responsive element
Cla97C04G070210.1	1627	1667	TCT-motif	part of a light responsive element
Cla97C04G070210.1	881	921	TCT-motif	part of a light responsive element
Cla97C04G075580.1	1842	1882	TCT-motif	part of a light responsive element
Cla97C04G075580.1	157	197	TCT-motif	part of a light responsive element
Cla97C05G089640.1	1656	1696	TCT-motif	part of a light responsive element
Cla97C05G097050.1	1897	1937	TCT-motif	part of a light responsive element
Cla97C05G097050.1	1374	1414	TCT-motif	part of a light responsive element
Cla97C05G097050.1	58	98	TCT-motif	part of a light responsive element
Cla97C05G097050.1	53	93	TCT-motif	part of a light responsive element
Cla97C05G097050.1	51	91	TCT-motif	part of a light responsive element
Cla97C05G097050.1	51	91	TCT-motif	part of a light responsive element
Cla97C05G098800.1	1857	1897	TCT-motif	part of a light responsive element
Cla97C05G098800.1	1540	1580	TCT-motif	part of a light responsive element
Cla97C05G098800.1	777	817	TCT-motif	part of a light responsive element
Cla97C05G105280.1	1800	1840	TCT-motif	part of a light responsive element
Cla97C05G107830.1	1348	1388	TCT-motif	part of a light responsive element
Cla97C05G107830.1	955	995	TCT-motif	part of a light responsive element
Cla97C05G107830.1	764	804	TCT-motif	part of a light responsive element
Cla97C05G107830.1	293	333	TCT-motif	part of a light responsive element
Cla97C05G107830.1	202	242	TCT-motif	part of a light responsive element
Cla97C05G107830.1	8	48	TCT-motif	part of a light responsive element
Cla97C06G110270.1	1948	1988	TCT-motif	part of a light responsive element
Cla97C06G110270.1	1560	1600	TCT-motif	part of a light responsive element
Cla97C06G110270.1	1522	1562	TCT-motif	part of a light responsive element
Cla97C06G113900.1	1481	1521	TCT-motif	part of a light responsive element
Cla97C06G113900.1	1237	1277	TCT-motif	part of a light responsive element
Cla97C06G115020.1	1421	1461	TCT-motif	part of a light responsive element
Cla97C06G120340.1	518	558	TCT-motif	part of a light responsive element
Cla97C06G120340.1	374	414	TCT-motif	part of a light responsive element
Cla97C06G120350.1	1875	1915	TCT-motif	part of a light responsive element
Cla97C06G120350.1	1558	1598	TCT-motif	part of a light responsive element
Cla97C06G120350.1	660	700	TCT-motif	part of a light responsive element
Cla97C06G120350.1	524	564	TCT-motif	part of a light responsive element
Cla97C06G120350.1	150	190	TCT-motif	part of a light responsive element
Cla97C06G120350.1	75	115	TCT-motif	part of a light responsive element
Cla97C06G126320.1	1801	1841	TCT-motif	part of a light responsive element
Cla97C06G126320.1	1156	1196	TCT-motif	part of a light responsive element
Cla97C06G126320.1	998	1038	TCT-motif	part of a light responsive element
Cla97C07G131030.1	689	729	TCT-motif	part of a light responsive element
Cla97C07G131030.1	277	317	TCT-motif	part of a light responsive element
Cla97C07G131030.1	277	317	TCT-motif	part of a light responsive element
Cla97C07G131030.1	275	315	TCT-motif	part of a light responsive element
Cla97C07G135790.1	1077	1117	TCT-motif	part of a light responsive element
Cla97C07G135790.1	443	483	TCT-motif	part of a light responsive element
Cla97C07G135790.1	71	111	TCT-motif	part of a light responsive element
Cla97C07G144420.1	1735	1775	TCT-motif	part of a light responsive element
Cla97C07G144420.1	1462	1502	TCT-motif	part of a light responsive element
Cla97C07G144420.1	1439	1479	TCT-motif	part of a light responsive element
Cla97C08G148570.1	1430	1470	TCT-motif	part of a light responsive element
Cla97C08G148570.1	995	1035	TCT-motif	part of a light responsive element
Cla97C08G148570.1	732	772	TCT-motif	part of a light responsive element
Cla97C08G156740.1	1500	1540	TCT-motif	part of a light responsive element
Cla97C08G156740.1	1396	1436	TCT-motif	part of a light responsive element
Cla97C08G156740.1	182	222	TCT-motif	part of a light responsive element
Cla97C08G157670.1	1878	1918	TCT-motif	part of a light responsive element
Cla97C08G157670.1	1642	1682	TCT-motif	part of a light responsive element
Cla97C08G157670.1	1147	1187	TCT-motif	part of a light responsive element
Cla97C08G157670.1	0	26	TCT-motif	part of a light responsive element
Cla97C09G167060.1	938	978	TCT-motif	part of a light responsive element
Cla97C09G167060.1	914	954	TCT-motif	part of a light responsive element
Cla97C09G167060.1	234	274	TCT-motif	part of a light responsive element
Cla97C09G167070.1	1717	1757	TCT-motif	part of a light responsive element
Cla97C09G167070.1	1506	1546	TCT-motif	part of a light responsive element
Cla97C09G167070.1	911	951	TCT-motif	part of a light responsive element
Cla97C09G167080.1	1872	1912	TCT-motif	part of a light responsive element
Cla97C09G167080.1	1507	1547	TCT-motif	part of a light responsive element
Cla97C09G167080.1	1389	1429	TCT-motif	part of a light responsive element
Cla97C09G167080.1	1245	1285	TCT-motif	part of a light responsive element
Cla97C09G167080.1	970	1010	TCT-motif	part of a light responsive element
Cla97C09G167080.1	855	895	TCT-motif	part of a light responsive element
Cla97C09G167090.1	1040	1080	TCT-motif	part of a light responsive element
Cla97C09G167090.1	924	964	TCT-motif	part of a light responsive element
Cla97C09G167100.1	1508	1548	TCT-motif	part of a light responsive element
Cla97C09G167110.1	1710	1750	TCT-motif	part of a light responsive element
Cla97C09G167110.1	1528	1568	TCT-motif	part of a light responsive element
Cla97C09G167120.1	1730	1770	TCT-motif	part of a light responsive element
Cla97C09G167120.1	1449	1489	TCT-motif	part of a light responsive element
Cla97C09G167120.1	761	801	TCT-motif	part of a light responsive element
Cla97C09G167120.1	53	93	TCT-motif	part of a light responsive element
Cla97C09G175150.1	1318	1358	TCT-motif	part of a light responsive element
Cla97C09G175150.1	563	603	TCT-motif	part of a light responsive element
Cla97C09G177060.1	897	937	TCT-motif	part of a light responsive element
Cla97C09G177060.1	288	328	TCT-motif	part of a light responsive element
Cla97C09G177060.1	286	326	TCT-motif	part of a light responsive element
Cla97C09G177290.1	1637	1677	TCT-motif	part of a light responsive element
Cla97C09G177290.1	1085	1125	TCT-motif	part of a light responsive element
Cla97C09G177290.1	0	31	TCT-motif	part of a light responsive element
Cla97C09G177300.1	1698	1738	TCT-motif	part of a light responsive element
Cla97C09G177300.1	1374	1414	TCT-motif	part of a light responsive element
Cla97C09G177300.1	662	702	TCT-motif	part of a light responsive element
Cla97C09G178920.1	1230	1270	TCT-motif	part of a light responsive element
Cla97C09G178920.1	222	262	TCT-motif	part of a light responsive element
Cla97C09G184240.1	1656	1696	TCT-motif	part of a light responsive element
Cla97C10G203590.1	1947	1987	TCT-motif	part of a light responsive element
Cla97C11G206940.1	1757	1797	TCT-motif	part of a light responsive element
Cla97C11G206940.1	1181	1221	TCT-motif	part of a light responsive element
Cla97C11G206940.1	1007	1047	TCT-motif	part of a light responsive element
Cla97C11G206940.1	0	21	TCT-motif	part of a light responsive element
Cla97C11G207220.1	1954	1994	TCT-motif	part of a light responsive element
Cla97C11G207220.1	1123	1163	TCT-motif	part of a light responsive element
Cla97C11G207230.1	1633	1673	TCT-motif	part of a light responsive element
Cla97C11G207230.1	373	413	TCT-motif	part of a light responsive element
Cla97C11G207230.1	113	153	TCT-motif	part of a light responsive element
Cla97C11G212730.1	942	982	TCT-motif	part of a light responsive element
Cla97C11G212730.1	354	394	TCT-motif	part of a light responsive element
Cla97C11G212730.1	66	106	TCT-motif	part of a light responsive element
Cla97C11G212730.1	19	59	TCT-motif	part of a light responsive element
Cla97C11G214520.1	1643	1683	TCT-motif	part of a light responsive element
Cla97C11G214520.1	932	972	TCT-motif	part of a light responsive element
Cla97C11G214520.1	755	795	TCT-motif	part of a light responsive element
Cla97C11G214520.1	366	406	TCT-motif	part of a light responsive element
Cla97C11G214530.1	637	677	TCT-motif	part of a light responsive element
Cla97C11G214540.1	814	854	TCT-motif	part of a light responsive element
Cla97C11G220240.1	1968	2000	TCT-motif	part of a light responsive element
Cla97C11G220240.1	1297	1337	TCT-motif	part of a light responsive element
Cla97C11G220240.1	866	906	TCT-motif	part of a light responsive element
Cla97C02G028200.1	804	844	AT1-motif	part of a light responsive module
Cla97C02G045130.1	461	501	AT1-motif	part of a light responsive module
Cla97C02G049930.1	114	154	AT1-motif	part of a light responsive module
Cla97C03G053010.1	721	761	AT1-motif	part of a light responsive module
Cla97C06G126320.1	1616	1656	AT1-motif	part of a light responsive module
Cla97C08G157670.1	1066	1106	AT1-motif	part of a light responsive module
Cla97C11G206940.1	1704	1744	AT1-motif	part of a light responsive module
Cla97C01G015760.1	16	56	AE-box	part of a module for light response
Cla97C02G028200.1	1273	1313	AE-box	part of a module for light response
Cla97C02G028200.1	762	802	AE-box	part of a module for light response
Cla97C02G045090.1	1208	1248	AE-box	part of a module for light response
Cla97C02G045100.1	917	957	AE-box	part of a module for light response
Cla97C02G046770.1	268	308	AE-box	part of a module for light response
Cla97C02G049890.1	135	175	AE-box	part of a module for light response
Cla97C03G051030.1	1183	1223	AE-box	part of a module for light response
Cla97C03G055260.1	989	1029	AE-box	part of a module for light response
Cla97C03G059200.1	1798	1838	AE-box	part of a module for light response
Cla97C04G075580.1	718	758	AE-box	part of a module for light response
Cla97C05G097050.1	1923	1963	AE-box	part of a module for light response
Cla97C05G105280.1	1786	1826	AE-box	part of a module for light response
Cla97C05G105280.1	842	882	AE-box	part of a module for light response
Cla97C05G107830.1	1736	1776	AE-box	part of a module for light response
Cla97C06G110270.1	68	108	AE-box	part of a module for light response
Cla97C06G110270.1	0	33	AE-box	part of a module for light response
Cla97C06G126320.1	980	1020	AE-box	part of a module for light response
Cla97C08G148570.1	1030	1070	AE-box	part of a module for light response
Cla97C08G156740.1	1368	1408	AE-box	part of a module for light response
Cla97C09G167060.1	909	949	AE-box	part of a module for light response
Cla97C09G167100.1	1962	2000	AE-box	part of a module for light response
Cla97C09G167110.1	1853	1893	AE-box	part of a module for light response
Cla97C09G167110.1	1761	1801	AE-box	part of a module for light response
Cla97C09G175150.1	1150	1190	AE-box	part of a module for light response
Cla97C09G175150.1	1018	1058	AE-box	part of a module for light response
Cla97C09G178920.1	1483	1523	AE-box	part of a module for light response
Cla97C09G180150.1	1141	1181	AE-box	part of a module for light response
Cla97C09G184240.1	911	951	AE-box	part of a module for light response
Cla97C09G184240.1	898	938	AE-box	part of a module for light response
Cla97C09G184240.1	847	887	AE-box	part of a module for light response
Cla97C09G184240.1	154	194	AE-box	part of a module for light response
Cla97C09G184240.1	1	41	AE-box	part of a module for light response
Cla97C09G184240.1	0	34	AE-box	part of a module for light response
Cla97C11G214530.1	392	432	AE-box	part of a module for light response
Cla97C11G214540.1	1263	1303	AE-box	part of a module for light response
Cla97C11G220240.1	753	793	AE-box	part of a module for light response
Cla97C06G115010.1	1456	1496	TGA-box	part of an auxin-responsive element
Cla97C09G167110.1	1497	1537	TGA-box	part of an auxin-responsive element
Cla97C01G020000.1	1051	1091	ACA-motif	part of gapA in (gapA-CMA1) involved with light responsiveness
Cla97C01G019360.1	1094	1134	WUN-motif	wound-responsive element
Cla97C02G049940.1	718	758	WUN-motif	wound-responsive element
Cla97C05G089640.1	1351	1391	WUN-motif	wound-responsive element
Cla97C09G177060.1	280	320	WUN-motif	wound-responsive element

## Sheet: Element information 
Element	Function	Number
AuxRR-core	cis-acting regulatory element involved in auxin responsiveness	9
TGA-box	part of an auxin-responsive element	2
TGA-element	auxin-responsive element	28
TATC-box	cis-acting element involved in gibberellin-responsiveness	14
P-box	gibberellin-responsive element	33
TCA-element	cis-acting element involved in salicylic acid responsiveness	40
ABRE	cis-acting element involved in the abscisic acid responsiveness	48
ACE	cis-acting element involved in light responsiveness	5
Unnamed_1	cis-acting element involved in phytochrome down-regulation expression	2
G-Box	cis-acting regulatory element involved in light responsiveness	53
GT1-motif	light responsive element	60
MRE	MYB binding site involved in light responsiveness	34
Box 4	part of a conserved DNA module involved in light responsiveness	74
CAG-motif	part of a light response element	2
TCT-motif	part of a light responsive element	73
AT1-motif	part of a light responsive module	7
AE-box	part of a module for light response	25
ACA-motif	part of gapA in (gapA-CMA1) involved with light responsiveness	1
LTR	cis-acting element involved in low-temperature responsiveness	22
MBS	MYB binding site involved in drought-inducibility	23
O2-site	cis-acting regulatory element involved in zein metabolism regulation	23
MBSI	MYB binding site involved in flavonoid biosynthetic genes regulation	8
WUN-motif	wound-responsive element	4
TC-rich repeats	cis-acting element involved in defense and stress responsiveness	29

## Sheet: Corresponding gene
Gene	Element	Function
Cla97C01G013060.1	TGA-element	auxin-responsive element
Cla97C02G028190.1	TGA-element	auxin-responsive element
Cla97C02G030990.1	TGA-element	auxin-responsive element
Cla97C02G035070.1	TGA-element	auxin-responsive element
Cla97C02G037820.1	TGA-element	auxin-responsive element
Cla97C02G045100.1	TGA-element	auxin-responsive element
Cla97C02G046770.1	TGA-element	auxin-responsive element
Cla97C02G049870.1	TGA-element	auxin-responsive element
Cla97C02G049880.1	TGA-element	auxin-responsive element
Cla97C02G049920.1	TGA-element	auxin-responsive element
Cla97C05G089640.1	TGA-element	auxin-responsive element
Cla97C05G107830.1	TGA-element	auxin-responsive element
Cla97C06G113900.1	TGA-element	auxin-responsive element
Cla97C06G120340.1	TGA-element	auxin-responsive element
Cla97C07G131030.1	TGA-element	auxin-responsive element
Cla97C07G135790.1	TGA-element	auxin-responsive element
Cla97C08G156740.1	TGA-element	auxin-responsive element
Cla97C08G157670.1	TGA-element	auxin-responsive element
Cla97C09G167060.1	TGA-element	auxin-responsive element
Cla97C09G167110.1	TGA-element	auxin-responsive element
Cla97C09G167120.1	TGA-element	auxin-responsive element
Cla97C09G175150.1	TGA-element	auxin-responsive element
Cla97C09G177290.1	TGA-element	auxin-responsive element
Cla97C09G177300.1	TGA-element	auxin-responsive element
Cla97C09G184240.1	TGA-element	auxin-responsive element
Cla97C10G197400.1	TGA-element	auxin-responsive element
Cla97C11G207230.1	TGA-element	auxin-responsive element
Cla97C11G212730.1	TGA-element	auxin-responsive element
Cla97C01G005010.1	TC-rich repeats	cis-acting element involved in defense and stress responsiveness
Cla97C01G015760.1	TC-rich repeats	cis-acting element involved in defense and stress responsiveness
Cla97C01G020000.1	TC-rich repeats	cis-acting element involved in defense and stress responsiveness
Cla97C02G028190.1	TC-rich repeats	cis-acting element involved in defense and stress responsiveness
Cla97C02G028200.1	TC-rich repeats	cis-acting element involved in defense and stress responsiveness
Cla97C02G035070.1	TC-rich repeats	cis-acting element involved in defense and stress responsiveness
Cla97C02G045070.1	TC-rich repeats	cis-acting element involved in defense and stress responsiveness
Cla97C02G045090.1	TC-rich repeats	cis-acting element involved in defense and stress responsiveness
Cla97C02G049880.1	TC-rich repeats	cis-acting element involved in defense and stress responsiveness
Cla97C02G049890.1	TC-rich repeats	cis-acting element involved in defense and stress responsiveness
Cla97C02G049900.1	TC-rich repeats	cis-acting element involved in defense and stress responsiveness
Cla97C02G049910.1	TC-rich repeats	cis-acting element involved in defense and stress responsiveness
Cla97C02G049920.1	TC-rich repeats	cis-acting element involved in defense and stress responsiveness
Cla97C03G053010.1	TC-rich repeats	cis-acting element involved in defense and stress responsiveness
Cla97C03G055260.1	TC-rich repeats	cis-acting element involved in defense and stress responsiveness
Cla97C04G070210.1	TC-rich repeats	cis-acting element involved in defense and stress responsiveness
Cla97C05G107830.1	TC-rich repeats	cis-acting element involved in defense and stress responsiveness
Cla97C06G115010.1	TC-rich repeats	cis-acting element involved in defense and stress responsiveness
Cla97C07G131030.1	TC-rich repeats	cis-acting element involved in defense and stress responsiveness
Cla97C08G156740.1	TC-rich repeats	cis-acting element involved in defense and stress responsiveness
Cla97C09G167080.1	TC-rich repeats	cis-acting element involved in defense and stress responsiveness
Cla97C09G167090.1	TC-rich repeats	cis-acting element involved in defense and stress responsiveness
Cla97C09G167110.1	TC-rich repeats	cis-acting element involved in defense and stress responsiveness
Cla97C10G197400.1	TC-rich repeats	cis-acting element involved in defense and stress responsiveness
Cla97C11G206940.1	TC-rich repeats	cis-acting element involved in defense and stress responsiveness
Cla97C11G207220.1	TC-rich repeats	cis-acting element involved in defense and stress responsiveness
Cla97C11G214520.1	TC-rich repeats	cis-acting element involved in defense and stress responsiveness
Cla97C11G214530.1	TC-rich repeats	cis-acting element involved in defense and stress responsiveness
Cla97C11G220240.1	TC-rich repeats	cis-acting element involved in defense and stress responsiveness
Cla97C01G013060.1	TATC-box	cis-acting element involved in gibberellin-responsiveness
Cla97C01G019360.1	TATC-box	cis-acting element involved in gibberellin-responsiveness
Cla97C01G020000.1	TATC-box	cis-acting element involved in gibberellin-responsiveness
Cla97C02G045090.1	TATC-box	cis-acting element involved in gibberellin-responsiveness
Cla97C02G049870.1	TATC-box	cis-acting element involved in gibberellin-responsiveness
Cla97C02G049920.1	TATC-box	cis-acting element involved in gibberellin-responsiveness
Cla97C02G049940.1	TATC-box	cis-acting element involved in gibberellin-responsiveness
Cla97C03G059200.1	TATC-box	cis-acting element involved in gibberellin-responsiveness
Cla97C04G070210.1	TATC-box	cis-acting element involved in gibberellin-responsiveness
Cla97C06G115020.1	TATC-box	cis-acting element involved in gibberellin-responsiveness
Cla97C08G156740.1	TATC-box	cis-acting element involved in gibberellin-responsiveness
Cla97C09G167060.1	TATC-box	cis-acting element involved in gibberellin-responsiveness
Cla97C09G167070.1	TATC-box	cis-acting element involved in gibberellin-responsiveness
Cla97C11G207220.1	TATC-box	cis-acting element involved in gibberellin-responsiveness
Cla97C03G059200.1	ACE	cis-acting element involved in light responsiveness
Cla97C06G113900.1	ACE	cis-acting element involved in light responsiveness
Cla97C08G156740.1	ACE	cis-acting element involved in light responsiveness
Cla97C09G167100.1	ACE	cis-acting element involved in light responsiveness
Cla97C09G178920.1	ACE	cis-acting element involved in light responsiveness
Cla97C01G005010.1	LTR	cis-acting element involved in low-temperature responsiveness
Cla97C01G013060.1	LTR	cis-acting element involved in low-temperature responsiveness
Cla97C02G028190.1	LTR	cis-acting element involved in low-temperature responsiveness
Cla97C02G030990.1	LTR	cis-acting element involved in low-temperature responsiveness
Cla97C02G045070.1	LTR	cis-acting element involved in low-temperature responsiveness
Cla97C02G045080.1	LTR	cis-acting element involved in low-temperature responsiveness
Cla97C02G046770.1	LTR	cis-acting element involved in low-temperature responsiveness
Cla97C02G049880.1	LTR	cis-acting element involved in low-temperature responsiveness
Cla97C02G049900.1	LTR	cis-acting element involved in low-temperature responsiveness
Cla97C02G049920.1	LTR	cis-acting element involved in low-temperature responsiveness
Cla97C03G051030.1	LTR	cis-acting element involved in low-temperature responsiveness
Cla97C03G055260.1	LTR	cis-acting element involved in low-temperature responsiveness
Cla97C05G105280.1	LTR	cis-acting element involved in low-temperature responsiveness
Cla97C05G107830.1	LTR	cis-acting element involved in low-temperature responsiveness
Cla97C06G113900.1	LTR	cis-acting element involved in low-temperature responsiveness
Cla97C07G135790.1	LTR	cis-acting element involved in low-temperature responsiveness
Cla97C08G148570.1	LTR	cis-acting element involved in low-temperature responsiveness
Cla97C08G156740.1	LTR	cis-acting element involved in low-temperature responsiveness
Cla97C08G157670.1	LTR	cis-acting element involved in low-temperature responsiveness
Cla97C11G206940.1	LTR	cis-acting element involved in low-temperature responsiveness
Cla97C11G207220.1	LTR	cis-acting element involved in low-temperature responsiveness
Cla97C11G214540.1	LTR	cis-acting element involved in low-temperature responsiveness
Cla97C02G045130.1	Unnamed_1	cis-acting element involved in phytochrome down-regulation expression
Cla97C07G135790.1	Unnamed_1	cis-acting element involved in phytochrome down-regulation expression
Cla97C01G005010.1	TCA-element	cis-acting element involved in salicylic acid responsiveness
Cla97C01G013060.1	TCA-element	cis-acting element involved in salicylic acid responsiveness
Cla97C01G016570.1	TCA-element	cis-acting element involved in salicylic acid responsiveness
Cla97C01G019360.1	TCA-element	cis-acting element involved in salicylic acid responsiveness
Cla97C01G020000.1	TCA-element	cis-acting element involved in salicylic acid responsiveness
Cla97C02G028190.1	TCA-element	cis-acting element involved in salicylic acid responsiveness
Cla97C02G028200.1	TCA-element	cis-acting element involved in salicylic acid responsiveness
Cla97C02G035070.1	TCA-element	cis-acting element involved in salicylic acid responsiveness
Cla97C02G037820.1	TCA-element	cis-acting element involved in salicylic acid responsiveness
Cla97C02G045070.1	TCA-element	cis-acting element involved in salicylic acid responsiveness
Cla97C02G045080.1	TCA-element	cis-acting element involved in salicylic acid responsiveness
Cla97C02G045090.1	TCA-element	cis-acting element involved in salicylic acid responsiveness
Cla97C02G049900.1	TCA-element	cis-acting element involved in salicylic acid responsiveness
Cla97C02G049920.1	TCA-element	cis-acting element involved in salicylic acid responsiveness
Cla97C02G049930.1	TCA-element	cis-acting element involved in salicylic acid responsiveness
Cla97C02G049940.1	TCA-element	cis-acting element involved in salicylic acid responsiveness
Cla97C02G049950.1	TCA-element	cis-acting element involved in salicylic acid responsiveness
Cla97C03G051030.1	TCA-element	cis-acting element involved in salicylic acid responsiveness
Cla97C03G053010.1	TCA-element	cis-acting element involved in salicylic acid responsiveness
Cla97C03G055260.1	TCA-element	cis-acting element involved in salicylic acid responsiveness
Cla97C03G055890.1	TCA-element	cis-acting element involved in salicylic acid responsiveness
Cla97C05G089640.1	TCA-element	cis-acting element involved in salicylic acid responsiveness
Cla97C05G097050.1	TCA-element	cis-acting element involved in salicylic acid responsiveness
Cla97C05G098800.1	TCA-element	cis-acting element involved in salicylic acid responsiveness
Cla97C05G107830.1	TCA-element	cis-acting element involved in salicylic acid responsiveness
Cla97C06G110270.1	TCA-element	cis-acting element involved in salicylic acid responsiveness
Cla97C06G113900.1	TCA-element	cis-acting element involved in salicylic acid responsiveness
Cla97C06G115010.1	TCA-element	cis-acting element involved in salicylic acid responsiveness
Cla97C07G135790.1	TCA-element	cis-acting element involved in salicylic acid responsiveness
Cla97C07G144420.1	TCA-element	cis-acting element involved in salicylic acid responsiveness
Cla97C08G148570.1	TCA-element	cis-acting element involved in salicylic acid responsiveness
Cla97C08G156740.1	TCA-element	cis-acting element involved in salicylic acid responsiveness
Cla97C09G167060.1	TCA-element	cis-acting element involved in salicylic acid responsiveness
Cla97C09G167100.1	TCA-element	cis-acting element involved in salicylic acid responsiveness
Cla97C09G178920.1	TCA-element	cis-acting element involved in salicylic acid responsiveness
Cla97C09G184240.1	TCA-element	cis-acting element involved in salicylic acid responsiveness
Cla97C10G197400.1	TCA-element	cis-acting element involved in salicylic acid responsiveness
Cla97C11G207230.1	TCA-element	cis-acting element involved in salicylic acid responsiveness
Cla97C11G214520.1	TCA-element	cis-acting element involved in salicylic acid responsiveness
Cla97C11G220240.1	TCA-element	cis-acting element involved in salicylic acid responsiveness
Cla97C01G005010.1	ABRE	cis-acting element involved in the abscisic acid responsiveness
Cla97C01G011510.1	ABRE	cis-acting element involved in the abscisic acid responsiveness
Cla97C01G015760.1	ABRE	cis-acting element involved in the abscisic acid responsiveness
Cla97C01G019890.1	ABRE	cis-acting element involved in the abscisic acid responsiveness
Cla97C02G028190.1	ABRE	cis-acting element involved in the abscisic acid responsiveness
Cla97C02G028200.1	ABRE	cis-acting element involved in the abscisic acid responsiveness
Cla97C02G030990.1	ABRE	cis-acting element involved in the abscisic acid responsiveness
Cla97C02G035070.1	ABRE	cis-acting element involved in the abscisic acid responsiveness
Cla97C02G037820.1	ABRE	cis-acting element involved in the abscisic acid responsiveness
Cla97C02G044750.1	ABRE	cis-acting element involved in the abscisic acid responsiveness
Cla97C02G045070.1	ABRE	cis-acting element involved in the abscisic acid responsiveness
Cla97C02G045090.1	ABRE	cis-acting element involved in the abscisic acid responsiveness
Cla97C02G045100.1	ABRE	cis-acting element involved in the abscisic acid responsiveness
Cla97C02G045130.1	ABRE	cis-acting element involved in the abscisic acid responsiveness
Cla97C02G049870.1	ABRE	cis-acting element involved in the abscisic acid responsiveness
Cla97C02G049890.1	ABRE	cis-acting element involved in the abscisic acid responsiveness
Cla97C02G049910.1	ABRE	cis-acting element involved in the abscisic acid responsiveness
Cla97C02G049920.1	ABRE	cis-acting element involved in the abscisic acid responsiveness
Cla97C02G049940.1	ABRE	cis-acting element involved in the abscisic acid responsiveness
Cla97C02G049950.1	ABRE	cis-acting element involved in the abscisic acid responsiveness
Cla97C03G053010.1	ABRE	cis-acting element involved in the abscisic acid responsiveness
Cla97C03G055260.1	ABRE	cis-acting element involved in the abscisic acid responsiveness
Cla97C03G055890.1	ABRE	cis-acting element involved in the abscisic acid responsiveness
Cla97C04G070210.1	ABRE	cis-acting element involved in the abscisic acid responsiveness
Cla97C05G097050.1	ABRE	cis-acting element involved in the abscisic acid responsiveness
Cla97C05G107830.1	ABRE	cis-acting element involved in the abscisic acid responsiveness
Cla97C06G110270.1	ABRE	cis-acting element involved in the abscisic acid responsiveness
Cla97C06G113900.1	ABRE	cis-acting element involved in the abscisic acid responsiveness
Cla97C06G120340.1	ABRE	cis-acting element involved in the abscisic acid responsiveness
Cla97C07G131030.1	ABRE	cis-acting element involved in the abscisic acid responsiveness
Cla97C07G144420.1	ABRE	cis-acting element involved in the abscisic acid responsiveness
Cla97C08G148570.1	ABRE	cis-acting element involved in the abscisic acid responsiveness
Cla97C08G156740.1	ABRE	cis-acting element involved in the abscisic acid responsiveness
Cla97C08G157670.1	ABRE	cis-acting element involved in the abscisic acid responsiveness
Cla97C09G167060.1	ABRE	cis-acting element involved in the abscisic acid responsiveness
Cla97C09G167080.1	ABRE	cis-acting element involved in the abscisic acid responsiveness
Cla97C09G167090.1	ABRE	cis-acting element involved in the abscisic acid responsiveness
Cla97C09G177060.1	ABRE	cis-acting element involved in the abscisic acid responsiveness
Cla97C09G177290.1	ABRE	cis-acting element involved in the abscisic acid responsiveness
Cla97C09G177300.1	ABRE	cis-acting element involved in the abscisic acid responsiveness
Cla97C09G178920.1	ABRE	cis-acting element involved in the abscisic acid responsiveness
Cla97C10G197400.1	ABRE	cis-acting element involved in the abscisic acid responsiveness
Cla97C11G207220.1	ABRE	cis-acting element involved in the abscisic acid responsiveness
Cla97C11G207230.1	ABRE	cis-acting element involved in the abscisic acid responsiveness
Cla97C11G212730.1	ABRE	cis-acting element involved in the abscisic acid responsiveness
Cla97C11G214520.1	ABRE	cis-acting element involved in the abscisic acid responsiveness
Cla97C11G214530.1	ABRE	cis-acting element involved in the abscisic acid responsiveness
Cla97C11G220240.1	ABRE	cis-acting element involved in the abscisic acid responsiveness
Cla97C01G005010.1	AuxRR-core	cis-acting regulatory element involved in auxin responsiveness
Cla97C01G016570.1	AuxRR-core	cis-acting regulatory element involved in auxin responsiveness
Cla97C02G045130.1	AuxRR-core	cis-acting regulatory element involved in auxin responsiveness
Cla97C02G049940.1	AuxRR-core	cis-acting regulatory element involved in auxin responsiveness
Cla97C03G053010.1	AuxRR-core	cis-acting regulatory element involved in auxin responsiveness
Cla97C03G055260.1	AuxRR-core	cis-acting regulatory element involved in auxin responsiveness
Cla97C07G144420.1	AuxRR-core	cis-acting regulatory element involved in auxin responsiveness
Cla97C11G212730.1	AuxRR-core	cis-acting regulatory element involved in auxin responsiveness
Cla97C11G214530.1	AuxRR-core	cis-acting regulatory element involved in auxin responsiveness
Cla97C01G005010.1	G-Box	cis-acting regulatory element involved in light responsiveness
Cla97C01G011510.1	G-Box	cis-acting regulatory element involved in light responsiveness
Cla97C01G015760.1	G-Box	cis-acting regulatory element involved in light responsiveness
Cla97C01G016570.1	G-Box	cis-acting regulatory element involved in light responsiveness
Cla97C01G019890.1	G-Box	cis-acting regulatory element involved in light responsiveness
Cla97C01G020000.1	G-Box	cis-acting regulatory element involved in light responsiveness
Cla97C02G028190.1	G-Box	cis-acting regulatory element involved in light responsiveness
Cla97C02G028200.1	G-Box	cis-acting regulatory element involved in light responsiveness
Cla97C02G035070.1	G-Box	cis-acting regulatory element involved in light responsiveness
Cla97C02G037820.1	G-Box	cis-acting regulatory element involved in light responsiveness
Cla97C02G044750.1	G-Box	cis-acting regulatory element involved in light responsiveness
Cla97C02G045070.1	G-Box	cis-acting regulatory element involved in light responsiveness
Cla97C02G045090.1	G-Box	cis-acting regulatory element involved in light responsiveness
Cla97C02G045100.1	G-Box	cis-acting regulatory element involved in light responsiveness
Cla97C02G045130.1	G-Box	cis-acting regulatory element involved in light responsiveness
Cla97C02G046770.1	G-Box	cis-acting regulatory element involved in light responsiveness
Cla97C02G049870.1	G-Box	cis-acting regulatory element involved in light responsiveness
Cla97C02G049880.1	G-Box	cis-acting regulatory element involved in light responsiveness
Cla97C02G049890.1	G-Box	cis-acting regulatory element involved in light responsiveness
Cla97C02G049910.1	G-Box	cis-acting regulatory element involved in light responsiveness
Cla97C02G049920.1	G-Box	cis-acting regulatory element involved in light responsiveness
Cla97C02G049940.1	G-Box	cis-acting regulatory element involved in light responsiveness
Cla97C02G049950.1	G-Box	cis-acting regulatory element involved in light responsiveness
Cla97C03G053010.1	G-Box	cis-acting regulatory element involved in light responsiveness
Cla97C03G055260.1	G-Box	cis-acting regulatory element involved in light responsiveness
Cla97C03G055890.1	G-Box	cis-acting regulatory element involved in light responsiveness
Cla97C04G070210.1	G-Box	cis-acting regulatory element involved in light responsiveness
Cla97C05G097050.1	G-Box	cis-acting regulatory element involved in light responsiveness
Cla97C05G105280.1	G-Box	cis-acting regulatory element involved in light responsiveness
Cla97C05G107830.1	G-Box	cis-acting regulatory element involved in light responsiveness
Cla97C06G110270.1	G-Box	cis-acting regulatory element involved in light responsiveness
Cla97C06G113900.1	G-Box	cis-acting regulatory element involved in light responsiveness
Cla97C06G120340.1	G-Box	cis-acting regulatory element involved in light responsiveness
Cla97C07G131030.1	G-Box	cis-acting regulatory element involved in light responsiveness
Cla97C07G144420.1	G-Box	cis-acting regulatory element involved in light responsiveness
Cla97C08G148570.1	G-Box	cis-acting regulatory element involved in light responsiveness
Cla97C08G156740.1	G-Box	cis-acting regulatory element involved in light responsiveness
Cla97C08G157670.1	G-Box	cis-acting regulatory element involved in light responsiveness
Cla97C09G167060.1	G-Box	cis-acting regulatory element involved in light responsiveness
Cla97C09G167080.1	G-Box	cis-acting regulatory element involved in light responsiveness
Cla97C09G167090.1	G-Box	cis-acting regulatory element involved in light responsiveness
Cla97C09G177060.1	G-Box	cis-acting regulatory element involved in light responsiveness
Cla97C09G177290.1	G-Box	cis-acting regulatory element involved in light responsiveness
Cla97C09G177300.1	G-Box	cis-acting regulatory element involved in light responsiveness
Cla97C09G178920.1	G-Box	cis-acting regulatory element involved in light responsiveness
Cla97C09G184240.1	G-Box	cis-acting regulatory element involved in light responsiveness
Cla97C10G197400.1	G-Box	cis-acting regulatory element involved in light responsiveness
Cla97C11G207220.1	G-Box	cis-acting regulatory element involved in light responsiveness
Cla97C11G207230.1	G-Box	cis-acting regulatory element involved in light responsiveness
Cla97C11G212730.1	G-Box	cis-acting regulatory element involved in light responsiveness
Cla97C11G214520.1	G-Box	cis-acting regulatory element involved in light responsiveness
Cla97C11G214530.1	G-Box	cis-acting regulatory element involved in light responsiveness
Cla97C11G220240.1	G-Box	cis-acting regulatory element involved in light responsiveness
Cla97C01G005010.1	O2-site	cis-acting regulatory element involved in zein metabolism regulation
Cla97C01G019360.1	O2-site	cis-acting regulatory element involved in zein metabolism regulation
Cla97C01G019890.1	O2-site	cis-acting regulatory element involved in zein metabolism regulation
Cla97C02G030990.1	O2-site	cis-acting regulatory element involved in zein metabolism regulation
Cla97C02G045070.1	O2-site	cis-acting regulatory element involved in zein metabolism regulation
Cla97C02G045090.1	O2-site	cis-acting regulatory element involved in zein metabolism regulation
Cla97C02G045120.1	O2-site	cis-acting regulatory element involved in zein metabolism regulation
Cla97C02G046770.1	O2-site	cis-acting regulatory element involved in zein metabolism regulation
Cla97C02G049880.1	O2-site	cis-acting regulatory element involved in zein metabolism regulation
Cla97C02G049900.1	O2-site	cis-acting regulatory element involved in zein metabolism regulation
Cla97C02G049910.1	O2-site	cis-acting regulatory element involved in zein metabolism regulation
Cla97C05G105280.1	O2-site	cis-acting regulatory element involved in zein metabolism regulation
Cla97C05G107830.1	O2-site	cis-acting regulatory element involved in zein metabolism regulation
Cla97C06G113900.1	O2-site	cis-acting regulatory element involved in zein metabolism regulation
Cla97C07G131030.1	O2-site	cis-acting regulatory element involved in zein metabolism regulation
Cla97C08G157670.1	O2-site	cis-acting regulatory element involved in zein metabolism regulation
Cla97C09G167100.1	O2-site	cis-acting regulatory element involved in zein metabolism regulation
Cla97C09G177290.1	O2-site	cis-acting regulatory element involved in zein metabolism regulation
Cla97C09G178920.1	O2-site	cis-acting regulatory element involved in zein metabolism regulation
Cla97C09G184240.1	O2-site	cis-acting regulatory element involved in zein metabolism regulation
Cla97C11G207220.1	O2-site	cis-acting regulatory element involved in zein metabolism regulation
Cla97C11G207230.1	O2-site	cis-acting regulatory element involved in zein metabolism regulation
Cla97C11G214540.1	O2-site	cis-acting regulatory element involved in zein metabolism regulation
Cla97C01G015760.1	P-box	gibberellin-responsive element
Cla97C01G019360.1	P-box	gibberellin-responsive element
Cla97C01G020000.1	P-box	gibberellin-responsive element
Cla97C02G028200.1	P-box	gibberellin-responsive element
Cla97C02G037820.1	P-box	gibberellin-responsive element
Cla97C02G044750.1	P-box	gibberellin-responsive element
Cla97C02G045070.1	P-box	gibberellin-responsive element
Cla97C02G045100.1	P-box	gibberellin-responsive element
Cla97C02G045120.1	P-box	gibberellin-responsive element
Cla97C02G049870.1	P-box	gibberellin-responsive element
Cla97C02G049910.1	P-box	gibberellin-responsive element
Cla97C02G049930.1	P-box	gibberellin-responsive element
Cla97C02G049950.1	P-box	gibberellin-responsive element
Cla97C03G051030.1	P-box	gibberellin-responsive element
Cla97C03G055260.1	P-box	gibberellin-responsive element
Cla97C05G098800.1	P-box	gibberellin-responsive element
Cla97C05G105280.1	P-box	gibberellin-responsive element
Cla97C05G107830.1	P-box	gibberellin-responsive element
Cla97C06G110270.1	P-box	gibberellin-responsive element
Cla97C06G113900.1	P-box	gibberellin-responsive element
Cla97C06G120340.1	P-box	gibberellin-responsive element
Cla97C06G126320.1	P-box	gibberellin-responsive element
Cla97C07G131030.1	P-box	gibberellin-responsive element
Cla97C08G148570.1	P-box	gibberellin-responsive element
Cla97C08G156740.1	P-box	gibberellin-responsive element
Cla97C08G157670.1	P-box	gibberellin-responsive element
Cla97C09G167110.1	P-box	gibberellin-responsive element
Cla97C09G167120.1	P-box	gibberellin-responsive element
Cla97C09G175150.1	P-box	gibberellin-responsive element
Cla97C09G177290.1	P-box	gibberellin-responsive element
Cla97C09G178920.1	P-box	gibberellin-responsive element
Cla97C11G206940.1	P-box	gibberellin-responsive element
Cla97C11G207220.1	P-box	gibberellin-responsive element
Cla97C01G005010.1	GT1-motif	light responsive element
Cla97C01G013060.1	GT1-motif	light responsive element
Cla97C01G016570.1	GT1-motif	light responsive element
Cla97C01G019360.1	GT1-motif	light responsive element
Cla97C01G019890.1	GT1-motif	light responsive element
Cla97C01G020000.1	GT1-motif	light responsive element
Cla97C02G028190.1	GT1-motif	light responsive element
Cla97C02G028200.1	GT1-motif	light responsive element
Cla97C02G035070.1	GT1-motif	light responsive element
Cla97C02G037820.1	GT1-motif	light responsive element
Cla97C02G044750.1	GT1-motif	light responsive element
Cla97C02G045070.1	GT1-motif	light responsive element
Cla97C02G045090.1	GT1-motif	light responsive element
Cla97C02G045100.1	GT1-motif	light responsive element
Cla97C02G045120.1	GT1-motif	light responsive element
Cla97C02G045130.1	GT1-motif	light responsive element
Cla97C02G046770.1	GT1-motif	light responsive element
Cla97C02G049880.1	GT1-motif	light responsive element
Cla97C02G049890.1	GT1-motif	light responsive element
Cla97C02G049930.1	GT1-motif	light responsive element
Cla97C02G049940.1	GT1-motif	light responsive element
Cla97C02G049950.1	GT1-motif	light responsive element
Cla97C03G051030.1	GT1-motif	light responsive element
Cla97C03G059200.1	GT1-motif	light responsive element
Cla97C04G070210.1	GT1-motif	light responsive element
Cla97C04G075580.1	GT1-motif	light responsive element
Cla97C05G089640.1	GT1-motif	light responsive element
Cla97C05G097050.1	GT1-motif	light responsive element
Cla97C05G098800.1	GT1-motif	light responsive element
Cla97C05G105280.1	GT1-motif	light responsive element
Cla97C05G107830.1	GT1-motif	light responsive element
Cla97C06G110270.1	GT1-motif	light responsive element
Cla97C06G113900.1	GT1-motif	light responsive element
Cla97C06G115010.1	GT1-motif	light responsive element
Cla97C06G115020.1	GT1-motif	light responsive element
Cla97C06G120340.1	GT1-motif	light responsive element
Cla97C06G120350.1	GT1-motif	light responsive element
Cla97C06G126320.1	GT1-motif	light responsive element
Cla97C07G131030.1	GT1-motif	light responsive element
Cla97C07G135790.1	GT1-motif	light responsive element
Cla97C08G148570.1	GT1-motif	light responsive element
Cla97C08G157670.1	GT1-motif	light responsive element
Cla97C09G167060.1	GT1-motif	light responsive element
Cla97C09G167070.1	GT1-motif	light responsive element
Cla97C09G167080.1	GT1-motif	light responsive element
Cla97C09G167090.1	GT1-motif	light responsive element
Cla97C09G167100.1	GT1-motif	light responsive element
Cla97C09G167110.1	GT1-motif	light responsive element
Cla97C09G167120.1	GT1-motif	light responsive element
Cla97C09G177060.1	GT1-motif	light responsive element
Cla97C09G177290.1	GT1-motif	light responsive element
Cla97C09G177300.1	GT1-motif	light responsive element
Cla97C09G184240.1	GT1-motif	light responsive element
Cla97C10G203590.1	GT1-motif	light responsive element
Cla97C11G206940.1	GT1-motif	light responsive element
Cla97C11G207220.1	GT1-motif	light responsive element
Cla97C11G214520.1	GT1-motif	light responsive element
Cla97C11G214530.1	GT1-motif	light responsive element
Cla97C11G214540.1	GT1-motif	light responsive element
Cla97C11G220240.1	GT1-motif	light responsive element
Cla97C01G005010.1	MBS	MYB binding site involved in drought-inducibility
Cla97C01G011510.1	MBS	MYB binding site involved in drought-inducibility
Cla97C01G015760.1	MBS	MYB binding site involved in drought-inducibility
Cla97C02G028200.1	MBS	MYB binding site involved in drought-inducibility
Cla97C02G035070.1	MBS	MYB binding site involved in drought-inducibility
Cla97C02G045100.1	MBS	MYB binding site involved in drought-inducibility
Cla97C02G049880.1	MBS	MYB binding site involved in drought-inducibility
Cla97C02G049940.1	MBS	MYB binding site involved in drought-inducibility
Cla97C03G059200.1	MBS	MYB binding site involved in drought-inducibility
Cla97C04G075580.1	MBS	MYB binding site involved in drought-inducibility
Cla97C05G089640.1	MBS	MYB binding site involved in drought-inducibility
Cla97C05G097050.1	MBS	MYB binding site involved in drought-inducibility
Cla97C05G107830.1	MBS	MYB binding site involved in drought-inducibility
Cla97C06G113900.1	MBS	MYB binding site involved in drought-inducibility
Cla97C06G115010.1	MBS	MYB binding site involved in drought-inducibility
Cla97C09G167120.1	MBS	MYB binding site involved in drought-inducibility
Cla97C09G177290.1	MBS	MYB binding site involved in drought-inducibility
Cla97C09G177300.1	MBS	MYB binding site involved in drought-inducibility
Cla97C09G184240.1	MBS	MYB binding site involved in drought-inducibility
Cla97C11G206940.1	MBS	MYB binding site involved in drought-inducibility
Cla97C11G207220.1	MBS	MYB binding site involved in drought-inducibility
Cla97C11G214540.1	MBS	MYB binding site involved in drought-inducibility
Cla97C11G220240.1	MBS	MYB binding site involved in drought-inducibility
Cla97C02G028200.1	MBSI	MYB binding site involved in flavonoid biosynthetic genes regulation
Cla97C02G035070.1	MBSI	MYB binding site involved in flavonoid biosynthetic genes regulation
Cla97C03G051030.1	MBSI	MYB binding site involved in flavonoid biosynthetic genes regulation
Cla97C04G070210.1	MBSI	MYB binding site involved in flavonoid biosynthetic genes regulation
Cla97C06G120340.1	MBSI	MYB binding site involved in flavonoid biosynthetic genes regulation
Cla97C09G167120.1	MBSI	MYB binding site involved in flavonoid biosynthetic genes regulation
Cla97C09G178920.1	MBSI	MYB binding site involved in flavonoid biosynthetic genes regulation
Cla97C11G212730.1	MBSI	MYB binding site involved in flavonoid biosynthetic genes regulation
Cla97C01G005010.1	MRE	MYB binding site involved in light responsiveness
Cla97C01G020000.1	MRE	MYB binding site involved in light responsiveness
Cla97C02G028190.1	MRE	MYB binding site involved in light responsiveness
Cla97C02G035070.1	MRE	MYB binding site involved in light responsiveness
Cla97C02G045070.1	MRE	MYB binding site involved in light responsiveness
Cla97C02G045100.1	MRE	MYB binding site involved in light responsiveness
Cla97C02G045130.1	MRE	MYB binding site involved in light responsiveness
Cla97C02G049910.1	MRE	MYB binding site involved in light responsiveness
Cla97C02G049920.1	MRE	MYB binding site involved in light responsiveness
Cla97C02G049930.1	MRE	MYB binding site involved in light responsiveness
Cla97C03G053010.1	MRE	MYB binding site involved in light responsiveness
Cla97C03G055890.1	MRE	MYB binding site involved in light responsiveness
Cla97C03G059200.1	MRE	MYB binding site involved in light responsiveness
Cla97C04G070210.1	MRE	MYB binding site involved in light responsiveness
Cla97C04G075580.1	MRE	MYB binding site involved in light responsiveness
Cla97C05G098800.1	MRE	MYB binding site involved in light responsiveness
Cla97C06G113900.1	MRE	MYB binding site involved in light responsiveness
Cla97C06G115020.1	MRE	MYB binding site involved in light responsiveness
Cla97C06G120350.1	MRE	MYB binding site involved in light responsiveness
Cla97C06G126320.1	MRE	MYB binding site involved in light responsiveness
Cla97C07G135790.1	MRE	MYB binding site involved in light responsiveness
Cla97C07G144420.1	MRE	MYB binding site involved in light responsiveness
Cla97C09G167060.1	MRE	MYB binding site involved in light responsiveness
Cla97C09G167070.1	MRE	MYB binding site involved in light responsiveness
Cla97C09G167080.1	MRE	MYB binding site involved in light responsiveness
Cla97C09G167110.1	MRE	MYB binding site involved in light responsiveness
Cla97C09G177060.1	MRE	MYB binding site involved in light responsiveness
Cla97C09G177290.1	MRE	MYB binding site involved in light responsiveness
Cla97C09G177300.1	MRE	MYB binding site involved in light responsiveness
Cla97C09G180150.1	MRE	MYB binding site involved in light responsiveness
Cla97C09G184240.1	MRE	MYB binding site involved in light responsiveness
Cla97C10G197400.1	MRE	MYB binding site involved in light responsiveness
Cla97C10G203590.1	MRE	MYB binding site involved in light responsiveness
Cla97C11G220240.1	MRE	MYB binding site involved in light responsiveness
Cla97C01G005010.1	Box 4	part of a conserved DNA module involved in light responsiveness
Cla97C01G011510.1	Box 4	part of a conserved DNA module involved in light responsiveness
Cla97C01G013060.1	Box 4	part of a conserved DNA module involved in light responsiveness
Cla97C01G015760.1	Box 4	part of a conserved DNA module involved in light responsiveness
Cla97C01G016570.1	Box 4	part of a conserved DNA module involved in light responsiveness
Cla97C01G019360.1	Box 4	part of a conserved DNA module involved in light responsiveness
Cla97C01G019890.1	Box 4	part of a conserved DNA module involved in light responsiveness
Cla97C01G020000.1	Box 4	part of a conserved DNA module involved in light responsiveness
Cla97C02G028190.1	Box 4	part of a conserved DNA module involved in light responsiveness
Cla97C02G028200.1	Box 4	part of a conserved DNA module involved in light responsiveness
Cla97C02G030990.1	Box 4	part of a conserved DNA module involved in light responsiveness
Cla97C02G035070.1	Box 4	part of a conserved DNA module involved in light responsiveness
Cla97C02G037820.1	Box 4	part of a conserved DNA module involved in light responsiveness
Cla97C02G044750.1	Box 4	part of a conserved DNA module involved in light responsiveness
Cla97C02G045070.1	Box 4	part of a conserved DNA module involved in light responsiveness
Cla97C02G045080.1	Box 4	part of a conserved DNA module involved in light responsiveness
Cla97C02G045090.1	Box 4	part of a conserved DNA module involved in light responsiveness
Cla97C02G045100.1	Box 4	part of a conserved DNA module involved in light responsiveness
Cla97C02G045120.1	Box 4	part of a conserved DNA module involved in light responsiveness
Cla97C02G045130.1	Box 4	part of a conserved DNA module involved in light responsiveness
Cla97C02G046770.1	Box 4	part of a conserved DNA module involved in light responsiveness
Cla97C02G049870.1	Box 4	part of a conserved DNA module involved in light responsiveness
Cla97C02G049880.1	Box 4	part of a conserved DNA module involved in light responsiveness
Cla97C02G049890.1	Box 4	part of a conserved DNA module involved in light responsiveness
Cla97C02G049900.1	Box 4	part of a conserved DNA module involved in light responsiveness
Cla97C02G049910.1	Box 4	part of a conserved DNA module involved in light responsiveness
Cla97C02G049920.1	Box 4	part of a conserved DNA module involved in light responsiveness
Cla97C02G049930.1	Box 4	part of a conserved DNA module involved in light responsiveness
Cla97C02G049940.1	Box 4	part of a conserved DNA module involved in light responsiveness
Cla97C02G049950.1	Box 4	part of a conserved DNA module involved in light responsiveness
Cla97C03G051030.1	Box 4	part of a conserved DNA module involved in light responsiveness
Cla97C03G053010.1	Box 4	part of a conserved DNA module involved in light responsiveness
Cla97C03G055260.1	Box 4	part of a conserved DNA module involved in light responsiveness
Cla97C03G055890.1	Box 4	part of a conserved DNA module involved in light responsiveness
Cla97C03G059200.1	Box 4	part of a conserved DNA module involved in light responsiveness
Cla97C04G070210.1	Box 4	part of a conserved DNA module involved in light responsiveness
Cla97C04G075580.1	Box 4	part of a conserved DNA module involved in light responsiveness
Cla97C05G089640.1	Box 4	part of a conserved DNA module involved in light responsiveness
Cla97C05G097050.1	Box 4	part of a conserved DNA module involved in light responsiveness
Cla97C05G098800.1	Box 4	part of a conserved DNA module involved in light responsiveness
Cla97C05G105280.1	Box 4	part of a conserved DNA module involved in light responsiveness
Cla97C05G107830.1	Box 4	part of a conserved DNA module involved in light responsiveness
Cla97C06G110270.1	Box 4	part of a conserved DNA module involved in light responsiveness
Cla97C06G115010.1	Box 4	part of a conserved DNA module involved in light responsiveness
Cla97C06G115020.1	Box 4	part of a conserved DNA module involved in light responsiveness
Cla97C06G120340.1	Box 4	part of a conserved DNA module involved in light responsiveness
Cla97C06G120350.1	Box 4	part of a conserved DNA module involved in light responsiveness
Cla97C06G126320.1	Box 4	part of a conserved DNA module involved in light responsiveness
Cla97C07G131030.1	Box 4	part of a conserved DNA module involved in light responsiveness
Cla97C07G135790.1	Box 4	part of a conserved DNA module involved in light responsiveness
Cla97C07G144420.1	Box 4	part of a conserved DNA module involved in light responsiveness
Cla97C08G148570.1	Box 4	part of a conserved DNA module involved in light responsiveness
Cla97C08G157670.1	Box 4	part of a conserved DNA module involved in light responsiveness
Cla97C09G167060.1	Box 4	part of a conserved DNA module involved in light responsiveness
Cla97C09G167070.1	Box 4	part of a conserved DNA module involved in light responsiveness
Cla97C09G167080.1	Box 4	part of a conserved DNA module involved in light responsiveness
Cla97C09G167090.1	Box 4	part of a conserved DNA module involved in light responsiveness
Cla97C09G167110.1	Box 4	part of a conserved DNA module involved in light responsiveness
Cla97C09G167120.1	Box 4	part of a conserved DNA module involved in light responsiveness
Cla97C09G177060.1	Box 4	part of a conserved DNA module involved in light responsiveness
Cla97C09G177290.1	Box 4	part of a conserved DNA module involved in light responsiveness
Cla97C09G178920.1	Box 4	part of a conserved DNA module involved in light responsiveness
Cla97C09G180150.1	Box 4	part of a conserved DNA module involved in light responsiveness
Cla97C09G184240.1	Box 4	part of a conserved DNA module involved in light responsiveness
Cla97C10G197400.1	Box 4	part of a conserved DNA module involved in light responsiveness
Cla97C10G203590.1	Box 4	part of a conserved DNA module involved in light responsiveness
Cla97C11G206940.1	Box 4	part of a conserved DNA module involved in light responsiveness
Cla97C11G207220.1	Box 4	part of a conserved DNA module involved in light responsiveness
Cla97C11G207230.1	Box 4	part of a conserved DNA module involved in light responsiveness
Cla97C11G212730.1	Box 4	part of a conserved DNA module involved in light responsiveness
Cla97C11G214520.1	Box 4	part of a conserved DNA module involved in light responsiveness
Cla97C11G214530.1	Box 4	part of a conserved DNA module involved in light responsiveness
Cla97C11G214540.1	Box 4	part of a conserved DNA module involved in light responsiveness
Cla97C11G220240.1	Box 4	part of a conserved DNA module involved in light responsiveness
Cla97C05G105280.1	CAG-motif	part of a light response element
Cla97C09G175150.1	CAG-motif	part of a light response element
Cla97C01G005010.1	TCT-motif	part of a light responsive element
Cla97C01G011510.1	TCT-motif	part of a light responsive element
Cla97C01G013060.1	TCT-motif	part of a light responsive element
Cla97C01G015760.1	TCT-motif	part of a light responsive element
Cla97C01G016570.1	TCT-motif	part of a light responsive element
Cla97C01G019360.1	TCT-motif	part of a light responsive element
Cla97C01G019890.1	TCT-motif	part of a light responsive element
Cla97C01G020000.1	TCT-motif	part of a light responsive element
Cla97C02G028190.1	TCT-motif	part of a light responsive element
Cla97C02G028200.1	TCT-motif	part of a light responsive element
Cla97C02G030990.1	TCT-motif	part of a light responsive element
Cla97C02G035070.1	TCT-motif	part of a light responsive element
Cla97C02G044750.1	TCT-motif	part of a light responsive element
Cla97C02G045070.1	TCT-motif	part of a light responsive element
Cla97C02G045080.1	TCT-motif	part of a light responsive element
Cla97C02G045090.1	TCT-motif	part of a light responsive element
Cla97C02G045100.1	TCT-motif	part of a light responsive element
Cla97C02G045120.1	TCT-motif	part of a light responsive element
Cla97C02G045130.1	TCT-motif	part of a light responsive element
Cla97C02G046770.1	TCT-motif	part of a light responsive element
Cla97C02G049870.1	TCT-motif	part of a light responsive element
Cla97C02G049880.1	TCT-motif	part of a light responsive element
Cla97C02G049890.1	TCT-motif	part of a light responsive element
Cla97C02G049900.1	TCT-motif	part of a light responsive element
Cla97C02G049910.1	TCT-motif	part of a light responsive element
Cla97C02G049920.1	TCT-motif	part of a light responsive element
Cla97C02G049930.1	TCT-motif	part of a light responsive element
Cla97C02G049940.1	TCT-motif	part of a light responsive element
Cla97C02G049950.1	TCT-motif	part of a light responsive element
Cla97C03G051030.1	TCT-motif	part of a light responsive element
Cla97C03G053010.1	TCT-motif	part of a light responsive element
Cla97C03G055260.1	TCT-motif	part of a light responsive element
Cla97C03G055890.1	TCT-motif	part of a light responsive element
Cla97C03G059200.1	TCT-motif	part of a light responsive element
Cla97C04G070210.1	TCT-motif	part of a light responsive element
Cla97C04G075580.1	TCT-motif	part of a light responsive element
Cla97C05G089640.1	TCT-motif	part of a light responsive element
Cla97C05G097050.1	TCT-motif	part of a light responsive element
Cla97C05G098800.1	TCT-motif	part of a light responsive element
Cla97C05G107830.1	TCT-motif	part of a light responsive element
Cla97C06G110270.1	TCT-motif	part of a light responsive element
Cla97C06G113900.1	TCT-motif	part of a light responsive element
Cla97C06G115020.1	TCT-motif	part of a light responsive element
Cla97C06G120340.1	TCT-motif	part of a light responsive element
Cla97C06G120350.1	TCT-motif	part of a light responsive element
Cla97C06G126320.1	TCT-motif	part of a light responsive element
Cla97C07G131030.1	TCT-motif	part of a light responsive element
Cla97C07G135790.1	TCT-motif	part of a light responsive element
Cla97C07G144420.1	TCT-motif	part of a light responsive element
Cla97C08G148570.1	TCT-motif	part of a light responsive element
Cla97C08G156740.1	TCT-motif	part of a light responsive element
Cla97C08G157670.1	TCT-motif	part of a light responsive element
Cla97C09G167060.1	TCT-motif	part of a light responsive element
Cla97C09G167070.1	TCT-motif	part of a light responsive element
Cla97C09G167080.1	TCT-motif	part of a light responsive element
Cla97C09G167090.1	TCT-motif	part of a light responsive element
Cla97C09G167100.1	TCT-motif	part of a light responsive element
Cla97C09G167110.1	TCT-motif	part of a light responsive element
Cla97C09G167120.1	TCT-motif	part of a light responsive element
Cla97C09G177060.1	TCT-motif	part of a light responsive element
Cla97C09G177290.1	TCT-motif	part of a light responsive element
Cla97C09G177300.1	TCT-motif	part of a light responsive element
Cla97C09G178920.1	TCT-motif	part of a light responsive element
Cla97C09G184240.1	TCT-motif	part of a light responsive element
Cla97C10G203590.1	TCT-motif	part of a light responsive element
Cla97C11G206940.1	TCT-motif	part of a light responsive element
Cla97C11G207220.1	TCT-motif	part of a light responsive element
Cla97C11G207230.1	TCT-motif	part of a light responsive element
Cla97C11G212730.1	TCT-motif	part of a light responsive element
Cla97C11G214520.1	TCT-motif	part of a light responsive element
Cla97C11G214530.1	TCT-motif	part of a light responsive element
Cla97C11G214540.1	TCT-motif	part of a light responsive element
Cla97C11G220240.1	TCT-motif	part of a light responsive element
Cla97C02G028200.1	AT1-motif	part of a light responsive module
Cla97C02G045130.1	AT1-motif	part of a light responsive module
Cla97C02G049930.1	AT1-motif	part of a light responsive module
Cla97C03G053010.1	AT1-motif	part of a light responsive module
Cla97C06G126320.1	AT1-motif	part of a light responsive module
Cla97C08G157670.1	AT1-motif	part of a light responsive module
Cla97C11G206940.1	AT1-motif	part of a light responsive module
Cla97C01G015760.1	AE-box	part of a module for light response
Cla97C02G045090.1	AE-box	part of a module for light response
Cla97C02G045100.1	AE-box	part of a module for light response
Cla97C02G046770.1	AE-box	part of a module for light response
Cla97C02G049890.1	AE-box	part of a module for light response
Cla97C03G051030.1	AE-box	part of a module for light response
Cla97C03G055260.1	AE-box	part of a module for light response
Cla97C03G059200.1	AE-box	part of a module for light response
Cla97C04G075580.1	AE-box	part of a module for light response
Cla97C05G097050.1	AE-box	part of a module for light response
Cla97C05G105280.1	AE-box	part of a module for light response
Cla97C05G107830.1	AE-box	part of a module for light response
Cla97C06G110270.1	AE-box	part of a module for light response
Cla97C08G148570.1	AE-box	part of a module for light response
Cla97C08G156740.1	AE-box	part of a module for light response
Cla97C09G167060.1	AE-box	part of a module for light response
Cla97C09G167100.1	AE-box	part of a module for light response
Cla97C09G167110.1	AE-box	part of a module for light response
Cla97C09G175150.1	AE-box	part of a module for light response
Cla97C09G178920.1	AE-box	part of a module for light response
Cla97C09G180150.1	AE-box	part of a module for light response
Cla97C09G184240.1	AE-box	part of a module for light response
Cla97C11G214530.1	AE-box	part of a module for light response
Cla97C11G214540.1	AE-box	part of a module for light response
Cla97C11G220240.1	AE-box	part of a module for light response
Cla97C06G115010.1	TGA-box	part of an auxin-responsive element
Cla97C09G167110.1	TGA-box	part of an auxin-responsive element
Cla97C01G020000.1	ACA-motif	part of gapA in (gapA-CMA1) involved with light responsiveness
Cla97C01G019360.1	WUN-motif	wound-responsive element
Cla97C02G049940.1	WUN-motif	wound-responsive element
Cla97C05G089640.1	WUN-motif	wound-responsive element
Cla97C09G177060.1	WUN-motif	wound-responsive element
