# Supplementary material for: Genome-Wide Analysis of the Peroxidase Gene Family and Verification of Lignin Synthesis-Related Genes in Watermelon
Source: Int J Mol Sci. 2022 Jan 7;23(2):642. doi: 10.3390/ijms23020642 (PMC8775647; doi:10.3390/ijms23020642)
Supplement: Supplementary file 1 [file ijms-23-00642-s001.zip › Tab.S1.xlsx]

## Sheet: Sheet1
Tab. S1. Identified Genes and their designed primers
Gene symbol	Gene ID	Forward primer	Reverse primer
ClPRX01	Cla97C01G005010.1	ACTGGCGCCCTATATTCTCC	TCGGTTTGGAGAGCTTGTCT
ClPRX04	Cla97C01G015760.1	CTTCTGCAGTCAGACCAAGC	CAGTATTGGCCAGCTTCACC
ClPRX05	Cla97C01G016570.1	CATCCAACAAGGCCGAGAAG	GGCGGCTTTAGCTTTGATGA
ClPRX06	Cla97C01G019360.1	TGGACCATCTTGGGAGGTTC	TGTGGCTTCCAGATAAGGCA
ClPRX07	Cla97C01G019890.1	CCGGAAGAAAGGACGCAAAT	ATCCTTGTGTGCTCTTCCCA
ClPRX08	Cla97C01G020000.1	CTGGAGGTCCAACATGGGAT	CCTAAGGTGTGTGCTCCTGA
ClPRX11	Cla97C02G030990.1	GCTAGGGTTCACTCCAGGTT	CACCCTGTGCCAATACAGTG
ClPRX12	Cla97C02G045070.1	TCTCATGCCCACCTCTTCTG	AAGGAGGGAAGCGCCTATAC
ClPRX14	Cla97C02G044750.1	TCTCCTGCTCCGACATTCTC	AATGGAACCTCCCAGAAGGG
ClPRX21	Cla97C02G046770.1	TTGGCACAATGAAGAACGCA	CTCGGGTCCACCAGTAACTT
ClPRX22	Cla97C02G049870.1	AGGACCGTCATGGAAGGTTT	ATGGGCTCCAGATAAAGCGA
ClPRX07	Cla97C02G049890.1	ATCTGTCGTACTGGCTGGAG	ACGCCCAAATGTATGTGCTC
ClPRX27	Cla97C02G049920.1	CTAACATTGTCCGCCGTGAG	CCAGGAGCATCCTCTAGCAA
ClPRX28	Cla97C02G049930.1	TCCAGACACAAGAGCCAACT	TTGGTCACTTTGCAGAAGCC
ClPRX29	Cla97C02G049940.1	CAGTCCAACTCCGGTCTTCT	TCACCGGTTAAAGGGCTGAT
ClPRX30	Cla97C02G049950.1	ATGGTTGCGATGGGTCAGTA	GAGACGATGCCTGGACAAAC
ClPRX31	Cla97C03G051030.1	GCTAGTGGAAGCTGCTTGTC	GGCAGAGATGAGATCGGGAA
ClPRX32	Cla97C03G053010.1	TAACTGAGCTTCTCGGCACA	AACCGTTGCTAATGGCTGAC
ClPRX34	Cla97C03G055890.1	AGTAGACCCTGTGCTGAACC	CGGTCGTTCCTCACGTATTG
ClPRX35	Cla97C03G059200.1	GGACAACAAAGGGCTGAGAC	TGCAATTGCGAGGATGTCAG
ClPRX36	Cla97C04G070210.1	AAAGGACGGGAGCAGATCAA	CGCGTTGGGCAAAGGTATTA
ClPRX39	Cla97C05G097050.1	CGGTTGCTCTTCCATGACTG	CAAATCCTCCAAGCGACCTG
ClPRX49	Cla97C06G126320.1	CCAGAATCGTCCGTGAAACC	TGAAGGCGTTAGAAGCAACG
ClPRX51	Cla97C07G135790.1	GGGTTCGGTTGCTTTCTCTC	AGCAAGGAAGCAGCAATACG
ClPRX52	Cla97C07G144420.1	TATGCGCTTCCAGTTTCACG	GAGAGCGAGTTTCTCTCCGA
ClPRX53	Cla97C08G148570.1	TTCACGTTCACCATCGCTTC	GCACTCTTCAACTGCTCAGG
ClPRX54	Cla97C08G156740.1	AGCCCATACTATTGGTGGCA	GCAAGAGCACGATCAGAAGG
ClPRX65	Cla97C09G177290.1	CCGCCCAACCTTTCGTTAAA	TTGTGCCATCTCTTCGTCCT
ClPRX66	Cla97C09G177300.1	ATGACCTTGTCACTCTCGCA	ATCTCCGTCTTCAGGGCAAA
ClPRX67	Cla97C09G178920.1	AGAACAACACCGCCAAGTTC	TTCCCGGAGCCTTTGTAGTT
ClPRX70	Cla97C10G197400.1	AGCAGATCACTAGCCCTTCC	AAGACAGTCGTGGAGCAAGA
ClPRX71	Cla97C10G203590.1	TGCGTTGTTAAGTCTTGCGA	CGGCACAAGAAACAGTGAGA
ClPRX75	Cla97C11G212730.1	CCACTCCCTACGGAAGTCTC	GCTCCTGAAGTAGAGGGCAA
ClPRX79	Cla97C11G220240.1	GCTACTGCATTTCCTTCGCA	CCAGAGCAAGAGTACCACCA
